# Supplementary material for: Metabotypes of Pseudomonas aeruginosa Correlate with Antibiotic Resistance, Virulence and Clinical Outcome in Cystic Fibrosis Chronic Infections
Source: Metabolites. 2021 Jan 21;11(2):63. doi: 10.3390/metabo11020063 (PMC7909822; doi:10.3390/metabo11020063)
Supplement: Supplementary file 1 [file metabolites-11-00063-s001.zip]

Archive with 8 entries (8 files):
- SuppFigS1_frenchpaper_Metabolites.png
- SuppFigS2_frenchpaper_Metabolites.png
- SuppFigureS3_Metabolites.png
- SuppTable1_Cohort.xlsx
- SuppTable2_Annotated_metabolites.xlsx
- SuppTable3_MS2_metabolite_identification.xlsx
- SuppTable4_isolates_information.xlsx
- SuppTableS5_Clinical_Indicators_per_patient.xlsx
