# Supplementary material for: Metabotypes of Pseudomonas aeruginosa Correlate with Antibiotic Resistance, Virulence and Clinical Outcome in Cystic Fibrosis Chronic Infections
Source: Metabolites. 2021 Jan 21;11(2):63. doi: 10.3390/metabo11020063 (PMC7909822; doi:10.3390/metabo11020063)
Supplement: Supplementary file 1 [file metabolites-11-00063-s001.zip › SuppTable1_Cohort.xlsx]

## Sheet: Feuil1
Table S1: Global description of the study cohort
Sex	F	14 (44%)
	M	18 (56%)
Age	Min	16
	Mean	26
	Median	27
	Max	43
cftr mutation	DF508 homozygous	16 (50%)
	DF508 heterozygous	12 (37.5%)
	Other	4 (12.5%)
