# Supplementary material for: Metabotypes of Pseudomonas aeruginosa Correlate with Antibiotic Resistance, Virulence and Clinical Outcome in Cystic Fibrosis Chronic Infections
Source: Metabolites. 2021 Jan 21;11(2):63. doi: 10.3390/metabo11020063 (PMC7909822; doi:10.3390/metabo11020063)
Supplement: Supplementary file 1 [file metabolites-11-00063-s001.zip › SuppTable2_Annotated_metabolites.xlsx]

## Sheet: Sheet1
Table S2 : List of 271 putatively annotated metabolites detected by untargeted LC-HRMS
					Public Databases
Analysis	Variable	mzmed	rtmed (minute)	In-house annotation (Boudah et al. 2014. Aros-Calt et al. 2015)	PAMDB annotation (Huang et al. 2018)	KEGG. HMDB. METLIN (Ogata et al. 1999; Huang et al. 2018; Wishart et al. 2007; Smith et al. 2005)
HILIC	M215T79	215.16491	2020-03-01	12-Hydroxydodecanoic acid	2-hydroxylauric acid	12-Hydroxydodecanoicacid_KEGG_C08317_505-95-3/alpha-hydroxy_lauric_acid_METLIN_35417_IND/4-hydroxy_lauric_acid_METLIN_35418_IND/11-hydroxy-dodecanoic_acid_METLIN_35531_IND/7-hydroxy-dodecanoic_acid_METLIN_35532_IND/9-hydroxy-dodecanoic_acid_METLIN_35533_IND/3R-hydroxy-dodecanoic_acid_METLIN_35606_IND/3S-hydroxy-dodecanoic_acid_METLIN_35607_IND/11R-hydroxy-dodecanoic_acid_METLIN_35608_IND/3-Hydrox…
HILIC	M295T78	295.22717	2020-03-01	13(S)-Hydroxyoctadeca-9Z.11E-dienoic acid	NA	(9Z.12Z)-(8S)-Hydroxyoctadeca-9.12-dienoicacid_KEGG_C08318_138231-04-6/(9Z)-(12S.13R)-12.13-Epoxyoctadecenoicacid_KEGG_C08368_503-07-1/13(S)-HODE_KEGG_C14762_IND/9(S)-HODE_KEGG_C14767_73543-67-6/9(10)-EpOME_KEGG_C14825_IND/12(13)-EpOME_KEGG_C14826_IND/9-hydroxy-10E.12Z-octadecadienoic_acid_METLIN_35487_IND/Dimorphecolic_acid_METLIN_35488_IND/Densipolic_acid_METLIN_35489_IND/13-hydroxy-9Z.11E-octa…
HILIC	M85T163	85.02929	2020-07-02	2.3-Butanedione	NA	Vinyl_acetic_acid_METLIN_34695_IND/Isocrotonic_acid_METLIN_34860_IND/Crotonic_acid_METLIN_34861_IND/Diacetyl_HMDB_HMDB03407_431-03-8/gamma-Butyrolactone_HMDB_HMDB00549_96-48-0/Oxolan-3-one_HMDB_HMDB02523_22929-52-8/4-Deoxytetronic_acid_METLIN_5533_IND/Oxolan-3-one_METLIN_6710_IND/Diacetyl_METLIN_6921_IND/Diacetyl_KEGG_C00741_431-03-8/1.4-Lactone_KEGG_C01770_IND/2-Butenoate_KEGG_C01771_3724-65-0/2…
HILIC	M213T499	213.01668	2020-03-08	2-Deoxyribofuranose 1-phosphate	Deoxyribose 5-phosphate/1-Deoxy-D-xylulose 5-phosphate/2-C-Methyl-D-erythritol-4-phosphate	2-Deoxy-D-ribose1-phosphate_KEGG_C00672_IND/2-Deoxy-D-ribose5-phosphate_KEGG_C00673_IND/1-Deoxy-D-xylulose5-phosphate_KEGG_C11437_IND/2-Deoxyribofuranose_1-phosphate_METLIN_3348_17210-42-3/2-Deoxy-D-ribose_5-phosphate_METLIN_3349_7685-50-9/Deoxyribose_5-phosphate_METLIN_5956_IND/1-Deoxy-D-xylulose_5-phosphate_METLIN_6085_IND/Deoxyribose_1-phosphate_METLIN_6182_IND/1-Deoxy-D-xylulose_5-phosphate_H…
HILIC	M131T107	131.07107	2020-08-01	2-hydroxycaproic acid	NA	1.1-Diethyl-2-hydroxy-2-nitrosohydrazine_KEGG_C13773_86831-65-4/D-2-Hydroxyisocaproate_KEGG_C03264_20312-37-2/Ethyl(R)-3-hydroxybutanoate_KEGG_C03499_IND/6-Hydroxyhexanoicacid_KEGG_C06103_IND/Paraldehyde_KEGG_C07834_123-63-7/DL-3-hydroxy_caproic_acid_METLIN_35395_IND/DL-4-hydroxy_caproic_acid_METLIN_35396_IND/6-hydroxy_caproic_acid_METLIN_35397_IND/(5R)-5-Hydroxyhexanoic_acid_HMDB_HMDB00409_83972…
HILIC	M271T79	271.22754	2020-03-01	2-Hydroxyhexadecanoic acid (2-Hydroxypalmitic acid)	NA	2-hydroxyhexadecanoic_acid_METLIN_34495_764-67-0/Juniperic_acid_METLIN_34496_506-13-8/2-hydroxy_palmitic_acid_METLIN_35425_IND/4-hydroxy_palmitic_acid_METLIN_35426_IND/11-hydroxy_palmitic_acid_METLIN_35427_IND/14-hydroxy_palmitic_acid_METLIN_35428_IND/Juniperic_acid_METLIN_35429_IND/15-hydroxy-hexadecanoic_acid_METLIN_35553_IND/3-hydroxy-hexadecanoic_acid_METLIN_35554_IND/5-hydroxy-hexadecanoic_a…
HILIC	M185T600	184.98530	10.0	2-phosphoglycerate*	2-Phospho-D-glyceric acid/3-Phosphoglycerate/2-Phosphoglyceric acid/3-Phospho-D-glycerate	3-Phospho-D-glycerate_KEGG_C00197_IND/3-Phosphoglycerate_KEGG_C00597_IND/2-Phospho-D-glycerate_KEGG_C00631_IND/2-Phospho-D-glycerate_HMDB_HMDB03391_Not_Available/2-Phosphoglyceric_acid_HMDB_HMDB00362_2553-59-5/3-Phosphoglyceric_acid_HMDB_HMDB00807_820-11-1/D-Glycerate_3-phosphate_METLIN_150_3443-57-0/D-Glycerate_2-phosphate_METLIN_151_3443-58-1/
HILIC	M161T473	161.04523	2020-09-07	3-Hydroxy-3-methylglutaric acid	2-Dehydro-3-deoxy-L-rhamnonate	Lichenin_KEGG_C00478_1402-10-4/(R)-3.3-Dimethylmalate_KEGG_C01088_IND/3-Ethylmalate_KEGG_C01989_IND/2-Hydroxyadipate_KEGG_C02360_IND/(R)-2-Ethylmalate_KEGG_C02488_IND/L-Rhamnono-1.4-lactone_KEGG_C02991_IND/(2R.3S)-2.3-Dimethylmalate_KEGG_C03652_IND/3-Hydroxy-3-methylglutarate_KEGG_C03761_503-49-1/2-Dehydro-3-deoxy-L-fuconate_KEGG_C03827_IND/2-Dehydro-3-deoxy-L-rhamnonate_KEGG_C03979_IND/D-Fucono-…
HILIC	M129T156	129.05545	2020-06-02	3-Methyl-2-oxovaleric acid / 2-Ketohexanoic acid	3-Methyl-2-oxovaleric acid/Ketoleucine	3-oxo-4-methyl-pentanoic_acid_METLIN_34691_IND/2oxo-3R-methyl-pentanoic_acid_METLIN_34694_IND/3-keto-n-caproic_acid_METLIN_35703_IND/4-keto-n-caproic_acid_METLIN_35704_IND/5-keto-n-caproic_acid_METLIN_35705_IND/2-Ketohexanoic_acid_HMDB_HMDB01864_2492-75-3/2-Methyl-3-ketovaleric_acid_HMDB_HMDB00408_14925-93-0/3-Methyl-2-oxovaleric_acid_HMDB_HMDB00491_1460-34-0/Ketoleucine_HMDB_HMDB00695_816-66-0/2…
HILIC	M129T98	129.05550	2020-06-01	3-Methyl-2-oxovaleric acid / 2-Ketohexanoic acid	3-Methyl-2-oxovaleric acid/Ketoleucine	3-oxo-4-methyl-pentanoic_acid_METLIN_34691_IND/2oxo-3R-methyl-pentanoic_acid_METLIN_34694_IND/3-keto-n-caproic_acid_METLIN_35703_IND/4-keto-n-caproic_acid_METLIN_35704_IND/5-keto-n-caproic_acid_METLIN_35705_IND/2-Ketohexanoic_acid_HMDB_HMDB01864_2492-75-3/2-Methyl-3-ketovaleric_acid_HMDB_HMDB00408_14925-93-0/3-Methyl-2-oxovaleric_acid_HMDB_HMDB00491_1460-34-0/Ketoleucine_HMDB_HMDB00695_816-66-0/2…
HILIC	M116T315	116.07149	2020-03-05	5-Aminovaleric acid/Valine / Betaine	L-Valine	4R-aminopentanoic_acid_METLIN_35940_IND/4S-aminopentanoic_acid_METLIN_35941_IND/4-amino-pentanoic_acid_METLIN_35942_IND/2S-amino-pentanoic_acid_METLIN_35949_IND/Valine_METLIN_35_72-18-4/Betaine_METLIN_287_107-43-7/N-Methyl-a-aminoisobutyric_acid_METLIN_6508_IND/isoamyl_nitrite_METLIN_6762_IND/5-Aminopentanoic_acid_METLIN_6902_IND/5-Aminopentanoic_acid_HMDB_HMDB03355_660-88-8/Betaine_HMDB_HMDB0004…
C18	M298T242	298.09700	4.0	5-Deoxy-5-(methylthio)adenosine	5'-Methylthioadenosine	5-Methylthioadenosine_METLIN_3425_2457-80-9/5-Methylthioadenosine_HMDB_HMDB01173_2457-80-9/5-Methylthioadenosine_KEGG_C00170_2457-80-9/
HILIC	M173T644	173.00877	2020-07-10	Aconitic acid	cis-Aconitic acid	Phenylmethanesulfonylfluoride_KEGG_C06747_329-98-6/cis-Aconitate_KEGG_C00417_585-84-2/Dehydroascorbate_KEGG_C00425_490-83-5/trans-Aconitate_KEGG_C02341_4023-65-8/L-Dehydroascorbate_KEGG_C05422_IND/cis-Aconitic_acid_HMDB_HMDB00072_585-84-2/trans-Aconitic_acid_HMDB_HMDB00958_4023-65-8/Dehydroascorbic_acid_METLIN_342_490-83-5/Aconitic_acid_METLIN_3300_499-12-7/trans-Aconitate_METLIN_3771_4023-65-8/D…
HILIC	M134T194	134.04698	2020-02-03	Adenine	4-Hydroxy-L-threonine/Adenine	4-Hydroxy-L-threonine_METLIN_3259_21768-45-6/2-Hydroxymethylserine_KEGG_C03059_IND/4-Hydroxy-L-threonine_KEGG_C06056_IND/Adenine_METLIN_85_73-24-5/Adenine_HMDB_HMDB00034_73-24-5/Adenine_KEGG_C00147_73-24-5/
C18	M136T52	136.06196	0.9	Adenine	Adenine	Adenine_METLIN_85_73-24-5/Adenine_HMDB_HMDB00034_73-24-5/Adenine_KEGG_C00147_73-24-5/
C18	M268T66	268.10431	2020-01-01	Adenosine	Adenosine/Deoxyguanosine	Neuraminicacid_KEGG_C06469_114-04-5/Miserotoxin_KEGG_C08507_24502-76-9/Neuraminic_acid_METLIN_3394_114-04-5/Neuraminic_acid_HMDB_HMDB00830_114-04-5/Adenosine_HMDB_HMDB00050_58-61-7/Deoxyguanosine_HMDB_HMDB00085_961-07-9/Adenosine_METLIN_86_58-61-7/Vidarabine_METLIN_3020_5536-17-4/Zidovudine_METLIN_3066_30516-87-1/Deoxyguanosine_METLIN_3395_961-07-9/3-Deoxyguanosine_METLIN_4149_3608-58-0/Adenosine…
HILIC	M558T534	558.06381	2020-09-08	Adenosine diphosphate ribose	Adenosine diphosphate ribose/Phosphoribosyl-AMP	Adenosine_diphosphate_ribose_HMDB_HMDB01178_20762-30-5/ADP-ribose_METLIN_3595_47774-97-0/N1-(5-Phospho-D-ribosyl)-AMP_METLIN_3596_1109-75-7/ADP-ribose_KEGG_C00301_IND/ADP-D-ribose_KEGG_C01882_IND/Phosphoribosyl-AMP_KEGG_C02741_IND/
HILIC	M426T542	426.02200	9.0	ADP	Adenosine 3'.5'-diphosphate/ADP/dGDP/Guanosine monophosphate/Cyclic pyranopterin monophosphate/8-oxo-dGMP/Melibiose/Cellobiose/D-Maltose/alpha-Lactose/Sucrose/Trehalose/&alpha;.&alpha;-trehalose	ADP_KEGG_C00008_20398-34-9/Adenosine3.5-bisphosphate_KEGG_C00054_1053-73-2/dGDP_KEGG_C00361_IND/Adenosine2.5-bisphosphate_KEGG_C03850_3805-37-6/Adenosine_5-diphosphate_METLIN_34522_72696-48-1/Adenosine_3.5-diphosphate_HMDB_HMDB00061_1053-73-2/ADP_HMDB_HMDB01341_58-64-0/dGDP_HMDB_HMDB00960_582078/Adenosine_diphosphate_(ADP)_METLIN_94_58-64-0/Zidovudine_diphosphate_METLIN_3069_106060-89-3/Deoxyguan…
HILIC	M159T295	159.07717	2020-09-04	Ala-Ala	D-Alanyl-D-alanine	D-Alanyl-D-alanine_HMDB_HMDB03459_923-16-0/Homoglutamine_METLIN_3281_7433-32-1/Alanine_Dimer_METLIN_4999_IND/D-Alanyl-D-alanine_METLIN_6937_IND/Ala_Ala_METLIN_23840_IND/D-Alanyl-D-alanine_KEGG_C00993_923-16-0/N5-Methyl-L-glutamine_KEGG_C03153_IND/N-gamma-Acetyldiaminobutyrate_KEGG_C06442_IND/Daminozide_KEGG_C10996_1596-84-5/
HILIC	M137T314	137.03536	2020-02-05	aminonicotinic acid*	NA	Urocanate_KEGG_C00785_104-98-3/4-Nitroaniline_KEGG_C02126_100-01-6/cis-Urocanic_acid_HMDB_HMDB02241_7699-35-6/Nicotinamide_N-oxide_HMDB_HMDB02730_1986-81-8/Urocanic_acid_METLIN_298_104-98-3/Acipimox_(5-methylpyrazine-2-carboxylic_acid)_METLIN_788_5521-55-1/Nicotinamide_N-oxide_METLIN_1503_1986-81-8/Urocanic_acid_HMDB_HMDB00301_104-98-3/
HILIC	M346T497	346.05540	2020-03-08	AMP	Adenosine monophosphate/2'-Deoxyguanosine 5'-monophosphate	2-Deoxyguanosine_5-monophosphate_HMDB_HMDB01044_902-04-5/3-AMP_HMDB_HMDB03540_84-21-9/Adenosine_monophosphate_HMDB_HMDB00045_61-19-8/Adenylic_acid_(adenosine_monophosphate)_METLIN_93_61-19-8/Zidovudine_monophosphate_METLIN_3068_29706-85-2/eoxyguanosine_5-monophosphate_(dGMP)_METLIN_3489_902-04-5/AMP_KEGG_C00020_61-19-8/dGMP_KEGG_C00362_902-04-5/Adenosine2-phosphate_KEGG_C00946_130-49-4/3-AMP_KEGG…
C18	M348T276	348.07045	2020-06-04	AMP	Adenosine monophosphate/2'-Deoxyguanosine 5'-monophosphate	NA
C18	M153T523	153.12763	2020-07-08	a-Pinene-oxide	NA	(+)-Camphor_KEGG_C00808_76-22-2_464-49-3/(-)-Camphor_KEGG_C00809_464-48-2/(-)-trans-Carveol_KEGG_C00964_IND/(-)-trans-Isopiperitenol_KEGG_C01123_IND/Geranial_KEGG_C01499_141-27-5_5392-40-5/(+)-cis-Sabinol_KEGG_C02213_471-16-9/Perillylalcohol_KEGG_C02452_18457-55-1/alpha-Pinene-oxide_KEGG_C02759_72936-74-4/(Z)-2-Methyl-5-isopropylhexa-2.5-dienal_KEGG_C04435_112164-19-9/Limonene-1.2-epoxide_KEGG_C0…
HILIC	M173T614	173.10400	2020-02-10	Arginine	L-Arginine	Arginine_METLIN_13_74-79-3/D-Arginine_METLIN_6924_IND/D-Arginine_HMDB_HMDB03416_157-06-2/L-Arginine_HMDB_HMDB00517_74-79-3/L-Arginine_KEGG_C00062_74-79-3/D-Arginine_KEGG_C00792_157-06-2/Aminoacid(Arg-)_KEGG_C02385_IND/
HILIC	M506T583	505.98784	2020-07-09	ATP	Adenosine triphosphate/dGTP	ATP_KEGG_C00002_56-65-5/dGTP_KEGG_C00286_2564-35-4/Adenosine_triphosphate_(ATP)_METLIN_95_56-65-5/Zidovudine_triphosphate_METLIN_3070_92586-35-1/Deoxyguanosine_triphosphate_(dGTP)_METLIN_3588_2564-35-4/Inosine_triphosphate_(ITP)_METLIN_3589_132-06-9/Adenosine_triphosphate_HMDB_HMDB00538_56-65-5/dGTP_HMDB_HMDB01440_2564-35-4/
C18	M189T392	189.11238	2020-05-06	Azelaic-acid	NA	Azelaic_acid_HMDB_HMDB00784_123-99-9/3-Methylsuberic_acid_METLIN_3800_34284-35-0/Nonanedioic_acid_METLIN_5750_IND/Azelaicacid_KEGG_C08261_123-99-9/
HILIC	M121T134	121.02928	2020-02-02	Benzoic acid/4-Hydroxybenzaldehyde	NA	Benzoic_acid_HMDB_HMDB01870_65-85-0/Benzoic_acid_METLIN_1297_65-85-0/Benzoate_KEGG_C00180_65-85-0/4-Hydroxybenzaldehyde_KEGG_C00633_123-08-0/3-Hydroxybenzaldehyde_KEGG_C03067_100-83-4/Aromatichydroxyacid_KEGG_C03096_IND/Salicylaldehyde_KEGG_C06202_90-02-8/Tropolone_KEGG_C15474_533-75-5/
HILIC	M171T81	171.13871	2020-04-01	Capric acid	NA	Decanoicacid_KEGG_C01571_334-48-5/p-Menthane-3.8-diol_KEGG_C02904_IND/Isoamylisovalerate_KEGG_C12289_659-70-1/Ethyloctanoate_KEGG_C12292_106-32-1/3-methyl-nonanoic_acid_METLIN_34584_IND/7-methyl-nonanoic_acid_METLIN_34666_IND/8-methyl-nonanoic_acid_METLIN_34667_IND/p-Menthane-3.8-diol_METLIN_41079_IND/Terpin_METLIN_43342_IND/Capric_acid_HMDB_HMDB00511_334-48-5/Capric_acid_METLIN_336_334-48-5/2-me…
HILIC	M115T95	115.07623	2020-06-01	Caproic acid	NA	Hexanoicacid_KEGG_C01585_142-62-1/4-Hydroxyhexan-3-one_KEGG_C02948_4984-85-4/trans-Cyclohexane-1.2-diol_KEGG_C03739_1460-57-7/Isoamylformate_KEGG_C12293_110-45-2/Butylacetate_KEGG_C12304_123-86-4/cis-Cyclohexane-1.2-diol_KEGG_C12313_IND/2-hydroxy_caproaldehyde_METLIN_36534_IND/4-hydroxy_caproaldehyde_METLIN_36535_IND/5-hydroxy_caproaldehyde_METLIN_36536_IND/6-hydroxy_caproaldehyde_METLIN_36537_IN…
HILIC	M402T602	402.01061	10.0	CDP	CDP	Cytidine_diphosphate_(CDP)_METLIN_96_63-38-7/CDP_HMDB_HMDB01546_63-38-7/CDP_KEGG_C00112_63-38-7/
C18	M227T403	227.05692	2020-07-06	Chorismate/Prephenate	Chorismate/Prephenate	NA
HILIC	M301T79	301.21657	2020-03-01	cis-5.8.11.14.17-Eicosapentaenoic acid	NA	ISOPIMARIC_ACID_METLIN_24100_5835-26-7/4.8.12.15.18-eicosapentaenoic_acid_METLIN_34848_IND/Timnodonic_acid_METLIN_34849_IND/2E.5Z.8Z.11Z.14Z-eicosapentaenoic_acid_METLIN_35059_IND/5E.8Z.11Z.14Z.16Z-eicosapentaenoic_acid_METLIN_35060_IND/5Z.8Z.14Z-Eicosatrien-11-ynoic_acid_METLIN_35291_IND/5Z.11Z.14Z-Eicosatrien-8-ynoic_acid_METLIN_35292_IND/8Z.1Z1.14Z-Eicosatrien-5-ynoic_acid_METLIN_35293_IND/5Z.…
HILIC	M129T523	129.01917	2020-07-08	Citraconic acid/Glutaconic acid/Itaconic acid/Mesaconic acid	acetylpyruvic acid/Itaconic acid/Citraconic acid	2.5-Dioxopentanoate_KEGG_C00433_IND/Itaconate_KEGG_C00490_97-65-4/Mesaconate_KEGG_C01732_498-24-8/Acetylpyruvate_KEGG_C02132_IND/(E)-Glutaconate_KEGG_C02214_628-48-8/2-Methylmaleate_KEGG_C02226_498-23-7/4.5-Dioxopentanoate_KEGG_C02800_IND/Citraconic_acid_HMDB_HMDB00634_498-23-7/Glutaconic_acid_HMDB_HMDB00620_1724-02-3/Itaconic_acid_HMDB_HMDB02092_97-65-4/Mesaconic_acid_HMDB_HMDB00749_498-24-8/1.1…
HILIC	M191T642_2	191.01944	2020-07-10	Citric acid/DL-Isocitric acid	Citric acid/Isocitric acid/D-threo-Isocitric acid	Citric_acid_HMDB_HMDB00094_77-92-9/Diketogulonic_acid_HMDB_HMDB05971_Not_Available/D-threo-Isocitric_acid_HMDB_HMDB01874_6061-97-8/Isocitric_acid_HMDB_HMDB00193_320-77-4/Citrate_KEGG_C00158_77-92-9/Isocitrate_KEGG_C00311_320-77-4/(1R.2S)-1-Hydroxypropane-1.2.3-tricarboxylate_KEGG_C00451_6061-97-8/5-Dehydro-4-deoxy-D-glucarate_KEGG_C00679_IND/2.5-Didehydro-D-gluconate_KEGG_C02780_2595-33-7/Carboxy…
HILIC	M174T501	174.08803	2020-03-08	Citrulline	Citrulline	Argininic_acid_HMDB_HMDB03148_157-07-3/Citrulline_HMDB_HMDB00904_372-75-8/Citrulline_METLIN_16_372-75-8/L-Citrulline_KEGG_C00327_372-75-8/
HILIC	M322T565	322.04420	2020-04-09	CMP	Cytidine monophosphate	Pirinixicacid_KEGG_C15617_50892-23-4/Cytidine_monophosphate_HMDB_HMDB00095_63-37-6/Cytidine_monophosphate_(CMP)_METLIN_3452_63-37-6/CMP_KEGG_C00055_84-52-6/Cytidine2-phosphate_KEGG_C03104_85-94-9/3-CMP_KEGG_C05822_63-37-6/
HILIC	M239T548	239.01632	2020-01-09	Cystine	NA	L-Cystine_KEGG_C00491_56-89-3/Cystine_KEGG_C01420_923-32-0/L-Cystine_HMDB_HMDB00192_56-89-3/Cystine_METLIN_17_56-89-3/Cysteine_Dimer_METLIN_5006_IND/
HILIC	M110T258	110.03577	2020-03-04	Cytosine	Cytosine	NA
HILIC	M147T535	147.02960	2020-09-08	D-2-Hydroxyglutaric acid	D-2-Hydroxyglutaric acid/D-Erythro-3-Methylmalate	3-Hydroxyglutaric_acid_HMDB_HMDB00428_638-18-6/Citramalic_acid_HMDB_HMDB00426_597-44-4/D-2-Hydroxyglutaric_acid_HMDB_HMDB00606_13095-47-1/L-2-Hydroxyglutaric_acid_HMDB_HMDB00694_13095-48-2/Ribonolactone_HMDB_HMDB01900_1255190/D-Arabinono-1.4-lactone_METLIN_3272_322392/2-Methylmalic_acid_METLIN_3273_597-44-4/(S)-2-Hydroxyglutarate_METLIN_4151_13095-48-2/Citramalic_acid_METLIN_5415_IND/3-Hydroxyglu…
HILIC	M330T463	330.06064	2020-07-07	dAMP (Desoxyad?nosine monophosphate)	Deoxyadenosine monophosphate	Deoxyadenosine_monophosphate_METLIN_3461_653-63-4/Deoxyadenosine_monophosphate_HMDB_HMDB00905_653-63-4/dAMP_KEGG_C00360_653-63-4/
HILIC	M201T84	201.11296	2020-04-01	Dimethyl suberate	NA	Sebacicacid_KEGG_C08277_111-20-6/Diethyladipate_KEGG_C14566_141-28-6/Sebacic_acid_HMDB_HMDB00792_111-20-6/sebacic_acid_METLIN_4240_111-20-6/Decenedioic_acid_METLIN_5578_IND/
C18	M231T499	231.15930	2020-03-08	Dodecanedioic-acid	NA	Dodecanedioicacid_KEGG_C02678_693-23-2/Diisopropyladipate_KEGG_C14523_6938-94-9/Dodecanedioic_acid_HMDB_HMDB00623_693-23-2/Dodecanedioic_acid_METLIN_5596_IND/
HILIC	M163T89	163.07616	2020-05-01	Eugenol/Isoeugenol	NA	p-Cumate_KEGG_C06578_536-66-3/Evodone_KEGG_C09858_529-63-5/beta-Thujaplicin_KEGG_C09904_499-44-5/gamma-Thujaplicin_KEGG_C09905_672-76-4/Eugenol_KEGG_C10453_97-53-0/Isoeugenol_KEGG_C10469_97-54-1/Phenethylacetate_KEGG_C12303_103-45-7/2-Phenylbutyric_acid_HMDB_HMDB00329_90-27-7/3-Phenylbutyric_acid_HMDB_HMDB01955_4593-90-2/Benzenebutanoic_acid_HMDB_HMDB00543_1821-12-1/Eugenol_HMDB_HMDB05809_97-53-0…
HILIC	M193T94	193.05031	2020-06-01	Ferulic acid/Isoferulic acid	tRNA(Tyr)	2E.4E.6Z.8Z-Decatetraenedioic_acid_METLIN_35964_IND/2E.4Z.6Z.8Z-Decatetraenedioic_acid_METLIN_35965_IND/2E.4E.6E.8E-Decatetraenedioic_acid_METLIN_35966_IND/Scytalone_KEGG_C00779_49598-85-8/Ferulate_KEGG_C01494_1135-24-6/6-Hydroxymellein_KEGG_C02379_IND/2.4.8-Trihydroxy-1-tetralone_KEGG_C09974_88899-02-9/Isoferulicacid_KEGG_C10470_537-73-5/Methylcaffeate_KEGG_C10477_3843-74-1/Dimethylphthalate_KEG…
C18	M195T419	195.06563	7.0	Ferulic-acid	tRNA(Tyr)	2E.4E.6Z.8Z-Decatetraenedioic_acid_METLIN_35964_IND/2E.4Z.6Z.8Z-Decatetraenedioic_acid_METLIN_35965_IND/2E.4E.6E.8E-Decatetraenedioic_acid_METLIN_35966_IND/Scytalone_KEGG_C00779_49598-85-8/Ferulate_KEGG_C01494_1135-24-6/6-Hydroxymellein_KEGG_C02379_IND/2.4.8-Trihydroxy-1-tetralone_KEGG_C09974_88899-02-9/Isoferulicacid_KEGG_C10470_537-73-5/Methylcaffeate_KEGG_C10477_3843-74-1/Dimethylphthalate_KEG…
HILIC	M111T180	111.00857	3.0	Furoic acid	NA	2-Furoate_KEGG_C01546_88-14-2/2-Furoic_acid_HMDB_HMDB00617_88-14-2/3-Furoic_acid_HMDB_HMDB00444_488-93-7/2-Furoic_acid_METLIN_2266_88-14-2/3-Furoic_acid_METLIN_5433_IND/
HILIC	M193T508	193.03500	2020-05-08	Galacturonic acid/Glucuronic	2-Dehydro-D-gluconate/5-Keto-D-gluconate	D-Glucuronic_acid_HMDB_HMDB00127_1700908/Galacturonic_acid_HMDB_HMDB02545_14982-50-4/Iduronic_acid_HMDB_HMDB02704_3402-98-0/Pectic_acid_HMDB_HMDB03363_9046-38-2/Pectin_HMDB_HMDB03402_9000-69-5/Glucuronic_acid_METLIN_161_1700908/D-Fructuronic_acid_METLIN_3330_13425-76-8/Iduronic_acid_METLIN_3331_3402-98-0/2-keto-D-Gluconic_acid_METLIN_3332_669-90-9/alpha-D-Galacturonic_acid_METLIN_3333_6294-16-2/2…
HILIC	M195T496	195.05064	2020-03-08	Gluconic acid/Galactonic acid	Gluconic acid/D-Galactonate/L-Idonate	Galactonic_acid_HMDB_HMDB00565_13382-27-9/Gluconic_acid_HMDB_HMDB00625_526-95-4/Gulonic_acid_HMDB_HMDB03290_20246-53-1/D-Gluconicacid_KEGG_C00257_526-95-4/D-Mannonate_KEGG_C00514_IND/L-Idonate_KEGG_C00770_1114-17-6/L-Gulonate_KEGG_C00800_526-97-6/D-Altronate_KEGG_C00817_IND/D-Galactonate_KEGG_C00880_IND/2-Carboxy-D-arabinitol_KEGG_C03215_IND/L-Galactonate_KEGG_C15930_IND/Gulonic_acid_METLIN_344_2…
HILIC	M258T563	258.03805	2020-04-09	Glucosamine 6-phosphate (/Galactosamine 6-phosphate)*	Glucosamine-1P/Glucosamine 6-phosphate/alpha-D-Glucosamine 1-phosphate	Glucosamine_6-phosphate_HMDB_HMDB01254_3616-42-0/Glucosamine-1P_HMDB_HMDB01109_Not_Available/D-Glucosamine6-phosphate_KEGG_C00352_3616-42-0/1-Amino-1-deoxy-scyllo-inositol4-phosphate_KEGG_C01283_IND/D-Galactosamine1-phosphate_KEGG_C03783_IND/alpha-D-Glucosamine1-phosphate_KEGG_C06156_IND/D-Galactosamine6-phosphate_KEGG_C06377_IND/Kanosamine6-phosphate_KEGG_C12213_IND/Aminofructose6-phosphate_KEGG…
HILIC	M146T533	146.04557	2020-09-08	Glutamic acid	L-Glutamate/O-Acetylserine/D-Glutamic acid	Glutamic_Acid_METLIN_19_56-86-0/N-Acetylserine_METLIN_308_16354-58-8/O-Acetylserine_METLIN_3270_5147-00-2/N-Methyl-D-aspartic_acid_METLIN_6662_IND/D-Glutamate_METLIN_6895_IND/D-Glutamate_HMDB_HMDB03339_6893-26-1/L-Glutamic_acid_HMDB_HMDB00148_56-86-0/N-Acetylserine_HMDB_HMDB02931_16354-58-8/N-Methyl-D-aspartic_acid_HMDB_HMDB02393_6384-92-5/O-Acetylserine_HMDB_HMDB03011_5147-00-2/L-Glutamate_KEGG_…
C18	M148T49	148.06052	0.8	Glutamic-acid/N-Methyl-D-aspartic-acid/Acetyl-serine	L-Glutamate/O-Acetylserine/D-Glutamic acid	Glutamic_Acid_METLIN_19_56-86-0/N-Acetylserine_METLIN_308_16354-58-8/O-Acetylserine_METLIN_3270_5147-00-2/N-Methyl-D-aspartic_acid_METLIN_6662_IND/D-Glutamate_METLIN_6895_IND/D-Glutamate_HMDB_HMDB03339_6893-26-1/L-Glutamic_acid_HMDB_HMDB00148_56-86-0/N-Acetylserine_HMDB_HMDB02931_16354-58-8/N-Methyl-D-aspartic_acid_HMDB_HMDB02393_6384-92-5/O-Acetylserine_HMDB_HMDB03011_5147-00-2/L-Glutamate_KEGG_…
HILIC	M145T474	145.06158	2020-09-07	Glutamine	L-Glutamine/D-Glutamine	L-Glutamine_KEGG_C00064_56-85-9/Glutamine_KEGG_C00303_6899-04-3/D-Glutamine_KEGG_C00819_5959-95-5/3-Ureidoisobutyrate_KEGG_C05100_IND/D-Glutamine_HMDB_HMDB03423_5959-95-5/L-Glutamine_HMDB_HMDB00641_56-85-9/Ureidoisobutyric_acid_HMDB_HMDB02031_2905-86-4/Glutamine_METLIN_18_56-85-9/B-ureidoisobutyric_acid_METLIN_304_2905-86-4/Isoglutamine_METLIN_2819_636-65-7/Gly_Ala_METLIN_23948_IND/Ala_Gly_METLIN…
HILIC	M611T626	611.14391	2020-04-10	Glutathione oxidized	Glutathione disulfide	Glutathione._oxidized_METLIN_45_27025-41-8/Oxidized_glutathione_HMDB_HMDB03337_27025-41-8/Glutathionedisulfide_KEGG_C00127_27025-41-8/
HILIC	M171T536_2	171.00606	2020-09-08	Glycerol 3-phosphate	Glycerol 3-phosphate/Sn-Glycerol-1-phosphate/Glycerol 2-phosphate	beta-Glycerophosphoric_acid_HMDB_HMDB02520_17181-54-3/Glyceryl_phosphate_HMDB_HMDB00126_57-03-4/Glyceryl_phosphate_METLIN_5161_IND/sn-Glycerol3-phosphate_KEGG_C00093_57-03-4/Glycerol1-phosphate_KEGG_C00623_IND/Glycerol2-phosphate_KEGG_C02979_IND/sn-Glycerylphosphate_KEGG_C03189_IND/
HILIC	M362T602	362.05051	10.0	GMP	Guanosine monophosphate/Cyclic pyranopterin monophosphate/8-oxo-dGMP/Melibiose/Cellobiose/D-Maltose/alpha-Lactose/Sucrose/Trehalose/&alpha;.&alpha;-trehalose	GMP_KEGG_C00144_85-32-5/Guanosine3-phosphate_KEGG_C06193_IND/Guanidylic_acid_(guanosine_monophosphate)_METLIN_98_85-32-5/GMP_HMDB_HMDB01397_85-32-5/
C18	M364T67	364.06555	2020-01-01	GMP	Guanosine monophosphate/Cyclic pyranopterin monophosphate/8-oxo-dGMP/Melibiose/Cellobiose/D-Maltose/alpha-Lactose/Sucrose/Trehalose/&alpha;.&alpha;-trehalose	NA
HILIC	M150T334	150.04179	2020-06-05	Guanine	Guanine	Guanine_KEGG_C00242_73-40-5/2-Hydroxyadenine_HMDB_HMDB00403_3373-53-3/8-Hydroxyadenine_HMDB_HMDB00542_21149-26-8/Guanine_HMDB_HMDB00132_73-40-5/Guanine_METLIN_315_73-40-5/2-Hydroxyadenine_METLIN_5392_IND/8-Hydroxyadenine_METLIN_5527_IND/
C18	M284T70	284.09928	2020-02-01	Guanosine	Guanosine	8-Hydroxy-deoxyguanosine_HMDB_HMDB03333_88847-89-6/Guanosine_HMDB_HMDB00133_118-00-3/Guanosine_METLIN_87_118-00-3/Guanosine_KEGG_C00387_118-00-3/Crotonoside_KEGG_C08432_1818-71-9/
HILIC	M442T648	442.01677	2020-08-10	Guanosine diphosphate	Guanosine diphosphate	NA
HILIC	M179T472	179.05577	2020-09-07	Hexose	D-Glucose/D-Galactose/Inositol/b-D-Glucose/D-Fructose/alpha-D-Glucose/Myoinositol	3-Deoxyarabinohexonic_acid_HMDB_HMDB00346_29625-79-4/Allose_HMDB_HMDB01151_6038-51-3/alpha-D-Glucose_HMDB_HMDB03345_492-62-6/beta-D-Galactose_HMDB_HMDB03449_7296-64-2/beta-D-Glucose_HMDB_HMDB00516_492-61-5/D-Fructose_HMDB_HMDB00660_53188-23-1/D-Galactose_HMDB_HMDB00143_59-23-4/D-Glucose_HMDB_HMDB00122_50-99-7/D-Mannose_HMDB_HMDB00169_3458-28-4/D-Tagatose_HMDB_HMDB03418_87-81-0/epi-inositol_HMDB_H…
C18	M203T48	203.05271	0.8	Hexose	NA	NA
HILIC	M187T82	187.13359	2020-04-01	hydroxydecanoic acids	NA	10-Hydroxydecanoicacid_KEGG_C02774_1679-53-4/2-hydroxy_capric_acid_METLIN_35411_IND/4-hydroxy_capric_acid_METLIN_35412_IND/5-hydroxy_capric_acid_METLIN_35413_IND/10-hydroxy_capric_acid_METLIN_35414_IND/6-hydroxy-decanoic_acid_METLIN_35520_IND/7-hydroxy-decanoic_acid_METLIN_35521_IND/9-hydroxy-decanoic_acid_METLIN_35522_IND/l-2-hydroxy-decanoic_acid_METLIN_35599_IND/3R-hydroxy-decanoic_acid_METLIN…
C18	M171T523	171.13817	2020-07-08	hydroxydecanoic-acids	NA	3-methyl-2-nonenoic_acid_METLIN_34558_IND/2.7-dimethyl-6-octenoic_acid_METLIN_34559_IND/2-decylenic_acid_METLIN_34719_IND/3-decylenic_acid_METLIN_34720_IND/Obtusilic_acid_METLIN_34721_IND/Isodecenoic_acid_METLIN_34722_IND/Caproleic_acid_METLIN_34723_IND/3Z-decenoic_acid_METLIN_34864_IND/4Z-decenoic_acid_METLIN_34865_IND/6-endo-Hydroxycineole_METLIN_41081_IND/Limonene-1.2-diol_METLIN_41093_IND/9-D…
HILIC	M117T147	117.05549	2020-04-02	Hydroxy-methylbutyric acids/Hydroxypentanoic acids	NA	4-hydroxy-valeric_acid_METLIN_35393_IND/5-hydroxy_valeric_acid_METLIN_35394_IND/2-Ethylhydracrylic_acid_HMDB_HMDB00396_4374-62-3/2-Hydroxy-2-methylbutyric_acid_HMDB_HMDB01987_3739-30-8/2-Hydroxy-3-methylbutyric_acid_HMDB_HMDB00407_4026-18-0/2-Hydroxyvaleric_acid_HMDB_HMDB01863_617-31-2/2-Methyl-3-hydroxybutyric_acid_HMDB_HMDB00354_473-86-9/3-Hydroxy-2-methyl-[R-(R.S)]-butanoic_acid_HMDB_HMDB00351…
HILIC	M87T162	87.04492	2020-07-02	Isobutyric acid	Acetoin	Butanoicacid_KEGG_C00246_107-92-6/Acetoin_KEGG_C00466_513-86-0/(R)-Acetoin_KEGG_C00810_513-86-0/Ethylacetate_KEGG_C00849_141-78-6/(S)-Acetoin_KEGG_C01769_IND/2-Methylpropanoate_KEGG_C02632_79-31-2/1.4-Dioxane_KEGG_C14440_123-91-1/Acetoin_HMDB_HMDB03243_513-86-0/Butyric_acid_HMDB_HMDB00039_107-92-6/Isobutyric_acid_HMDB_HMDB01873_79-31-2/Acetoin_METLIN_103_513-86-0/Isobutyric_acid_METLIN_106_79-31-…
HILIC	M130T223	130.08711	2020-07-03	Isoleucine/Leucine	L-Isoleucine/L-Leucine	L-Leucine_KEGG_C00123_61-90-5/L-Isoleucine_KEGG_C00407_73-32-5/D-Leucine_KEGG_C01570_328-38-1/L-Norleucine_KEGG_C01933_327-57-1/6-Aminohexanoate_KEGG_C02378_60-32-2/(3R)-beta-Leucine_KEGG_C02486_IND/D-Isoleucine_KEGG_C06418_443-79-8/beta-Alaninebetaine_KEGG_C08263_6458-06-6/Isoleucine_KEGG_C16434_443-79-8/Leucine_KEGG_C16439_IND/Isoleucine_METLIN_23_73-32-5/Leucine_METLIN_24_61-90-5/L-Alanine._N-…
HILIC	M175T447	175.06083	2020-05-07	Isopropylmalic acid	2-Isopropylmalic acid/3-Isopropylmalate	2.3-Dimethyl-3-hydroxyglutaric_acid_HMDB_HMDB02025_87764-48-5/2-Isopropylmalic_acid_HMDB_HMDB00402_3237-44-3/2-Isopropylmalic_acid_METLIN_339_3237-44-3/3-Isopropylmalic_acid_METLIN_340_16048-89-8/3-Propylmalate_KEGG_C02123_IND/(2S)-2-Isopropylmalate_KEGG_C02504_IND/(R)-2-(n-Propyl)-malate_KEGG_C03328_IND/(2R.3S)-3-Isopropylmalate_KEGG_C04411_IND/2-Propylmalate_KEGG_C05994_IND/
HILIC	M89T254	89.02425	2020-02-04	Lactic acid / Glyceraldehyde	L-Lactic acid/D-Glyceraldehyde/D-Lactic acid	beta-lactic_acid_METLIN_35392_IND/b-Hydroxypropionic_acid_HMDB_HMDB03328_163894-00-6/Dihydroxyacetone_HMDB_HMDB01882_96-26-4/D-Lactic_acid_HMDB_HMDB01311_10326-41-7/Glyceraldehyde_HMDB_HMDB01051_56-82-6/Hydroxypropionic_acid_HMDB_HMDB00700_503-66-2/L-Lactic_acid_HMDB_HMDB00190_79-33-4/Lactic_acid_METLIN_116_50-21-5/Dihydroxyacetone_(glycerone)_METLIN_3227_96-26-4/glyceraldehyde_METLIN_4176_56-82-…
HILIC	M145T596	145.09794	2020-09-09	Lysine	L-Lysine	L-Lysine_KEGG_C00047_56-87-1/D-Lysine_KEGG_C00739_923-27-3/(3S)-3.6-Diaminohexanoate_KEGG_C01142_IND/(3S.5S)-3.5-Diaminohexanoate_KEGG_C01186_IND/2.5-Diaminohexanoate_KEGG_C05161_IND/Lysine_KEGG_C16440_IND/Lysine_METLIN_25_56-87-1/D-Lysine_METLIN_6919_IND/D-Lysine_HMDB_HMDB03405_923-27-3/L-Lysine_HMDB_HMDB00182_56-87-1/
C18	M147T43	147.11283	0.7	Lysine	L-Lysine	L-Lysine_KEGG_C00047_56-87-1/D-Lysine_KEGG_C00739_923-27-3/(3S)-3.6-Diaminohexanoate_KEGG_C01142_IND/(3S.5S)-3.5-Diaminohexanoate_KEGG_C01186_IND/2.5-Diaminohexanoate_KEGG_C05161_IND/Lysine_KEGG_C16440_IND/Lysine_METLIN_25_56-87-1/D-Lysine_METLIN_6919_IND/D-Lysine_HMDB_HMDB03405_923-27-3/L-Lysine_HMDB_HMDB00182_56-87-1/
HILIC	M133T572	133.01401	2020-05-09	Malic acid	L-Malic acid/(R)-Malate	(S)-Malate_KEGG_C00149_97-67-6/(R)-Malate_KEGG_C00497_636-61-3/Malate_KEGG_C00711_617-48-1/3-Dehydro-L-threonate_KEGG_C03064_IND/L-Malic_acid_HMDB_HMDB00156_97-67-6/Malic_acid_HMDB_HMDB00744_6915-15-7/malic_acid_METLIN_118_6915-15-7/Diglycolic_acid_METLIN_6615_IND/
HILIC	M103T568	103.00349	2020-05-09	Malonic acid	Hydroxypyruvic acid/Tartronate semialdehyde	Hydroxypyruvic_acid_HMDB_HMDB01352_1113-60-6/Malonic_acid_HMDB_HMDB00691_141-82-2/Hydroxypyruvic_acid_METLIN_482_1113-60-6/Malonic_acid_METLIN_3237_141-82-2/Malonate_METLIN_3766_141-82-2/Hydroxypyruvate_KEGG_C00168_1113-60-6/Malonate_KEGG_C00383_141-82-2/2-Hydroxy-3-oxopropanoate_KEGG_C01146_IND/
HILIC	M151T129	151.03972	2020-02-02	Mandelic acid	NA	4-Hydroxyphenylacetate_KEGG_C00642_156-38-7/4-Hydroxy-3-methoxy-benzaldehyde_KEGG_C00755_121-33-5/(R)-Mandelate_KEGG_C01983_IND/(S)-Mandelate_KEGG_C01984_17199-29-0/Phenoxyacetate_KEGG_C02181_122-59-8/4-Methoxybenzoate_KEGG_C02519_100-09-4/3-Methoxytropolone_KEGG_C02639_IND/6-Methylsalicylate_KEGG_C02657_567-61-3/2.4-Dihydroxyacetophenone_KEGG_C03663_89-84-9/3.4-Dihydroxyphenylacetaldehyde_KEGG_C…
HILIC	M148T242	148.04349	4.0	Methionine	L-Methionine	L-Methionine_KEGG_C00073_63-68-3/D-Methionine_KEGG_C00855_348-67-4/Methionine_KEGG_C01733_59-51-8/Penicillamine_KEGG_C07418_52-67-5/Methionine_METLIN_26_63-68-3/Penicillamine_METLIN_1726_52-67-5/L-Methionine_HMDB_HMDB00696_63-68-3/
C18	M150T62	150.05878	1.0	Methionine/Penicillamine	L-Methionine	L-Methionine_KEGG_C00073_63-68-3/D-Methionine_KEGG_C00855_348-67-4/Methionine_KEGG_C01733_59-51-8/Penicillamine_KEGG_C07418_52-67-5/Methionine_METLIN_26_63-68-3/Penicillamine_METLIN_1726_52-67-5/L-Methionine_HMDB_HMDB00696_63-68-3/
C18	M167T624	167.07054	2020-04-10	Methyl-4-hydroxyphenylacetate	NA	3-(3-Hydroxyphenyl)propanoic_acid_HMDB_HMDB00375_621-54-5/3-Phenoxypropionic_acid_HMDB_HMDB02229_7170-38-9/4-Methoxyphenylacetic_acid_HMDB_HMDB02072_104-01-8/Atrolactic_acid_HMDB_HMDB00475_515-30-0/Desaminotyrosine_HMDB_HMDB02199_501-97-3/D-Phenyllactic_acid_HMDB_HMDB00563_7326-19-4/Homovanillin_HMDB_HMDB05175_5703-24-2/Phenyllactic_acid_HMDB_HMDB00779_828-01-3/DL-3-Phenyllactic_acid_METLIN_34529…
HILIC	M117T547	117.01914	2020-01-09	Methylmalonic acid / Succinic acid	Succinic acid	Succinate_KEGG_C00042_110-15-6/Methylmalonate_KEGG_C02170_516-05-2/Methyloxalate_KEGG_C10900_553-90-2/Erythrono-1.4-lactone_HMDB_HMDB00349_17675-99-9/Methylmalonic_acid_HMDB_HMDB00202_516-05-2/Succinic_acid_HMDB_HMDB00254_110-15-6/Succinic_acid_METLIN_114_110-15-6/Methylmalonic_acid_METLIN_3712_516-05-2/Erythrono-1.4-lactone_METLIN_5338_IND/Threonolactone_METLIN_5888_IND/2(3H)-Furanone._dihydro-3…
C18	M133T162	133.04980	2020-07-02	Methyl-succinic-acid/Ehtylmalonic-acid	2-Acetolactate/(S)-2-Acetolactate/3-Hydroxy-3-methyl-2-oxobutanoic acid/Glutaric acid	2-Acetolactic_acid_METLIN_293_918-44-5/3-hydroxy-3-methyl-2-oxo-Butyric_acid_METLIN_3253_6546-31-2/Glutaric_acid_METLIN_3254_110-94-1/Methyl_Succinic_Acid_METLIN_3710_498-21-5/ethylmalonic_acid_METLIN_4180_601-75-2/(Ethoxycarbonyl)acetic_acid_METLIN_5558_IND/Methylsuccinic_acid_METLIN_6344_IND/Dimethylmalonic_acid_METLIN_6425_IND/Dimethylmalonic_acid_HMDB_HMDB02001_595-46-0/Ethylmalonic_acid_HMDB…
HILIC	M147T163	147.06592	2020-07-02	Mevalonic acid	(R) 2.3-Dihydroxy-3-methylvalerate	Mevalonic_acid_METLIN_35699_IND/Mevalonic_acid_HMDB_HMDB00227_150-97-0/Mevalonic_acid_METLIN_127_150-97-0/2.3-Dihydroxy-3-methylvaleric_acid_METLIN_292_562-43-6/Pantoic_acid_METLIN_309_1112-33-0/Abequose_METLIN_3287_56816-60-5/(R)-Mevalonate_KEGG_C00418_150-97-0/(R)-Pantoate_KEGG_C00522_470-29-1/(S)-Mevalonate_KEGG_C02104_150-97-0/3.6-Dideoxy-L-galactose_KEGG_C03348_IND/2.3-Dihydroxy-3-methylpent…
C18	M115T162	115.03927	2020-07-02	mono-Methyl-hydrogen-succinate	NA	3-oxo-4-pentenoic_acid_METLIN_35851_IND/2-Hydroxy-2.4-pentadienoate_KEGG_C00596_159694-16-3/cis-Acetylacrylate_KEGG_C07091_IND/
HILIC	M130T200	130.05072	2020-03-03	N-Acetyl-alanine	Hydroxyproline/N-Acetyl-L-alanine/5-Aminolevulinic acid/L-Glutamic-gamma-semialdehyde/(S)-4-Amino-5-oxopentanoate	5-Aminolevulinate_KEGG_C00430_106-60-5/4-Hydroxy-L-proline_KEGG_C01015_51-35-4/N-Acetyl-beta-alanine_KEGG_C01073_3025-95-4/5-Amino-2-oxopentanoicacid_KEGG_C01110_IND/trans-4-Hydroxy-L-proline_KEGG_C01157_51-35-4/L-Glutamate5-semialdehyde_KEGG_C01165_IND/2-Amino-4-oxopentanoicacid_KEGG_C03341_IND/cis-4-Hydroxy-D-proline_KEGG_C03440_2584-71-6/cis-4-Hydroxy-L-proline_KEGG_C03441_618-27-9/trans-4-Hyd…
HILIC	M174T533	174.04039	2020-09-08	N-Acetyl-aspartic acid	7-Cyano-7-carbaguanine	2-amino-3-oxo-hexanedioic_acid_METLIN_35946_IND/N-Acetyl-L-aspartic_acid_HMDB_HMDB00812_997-55-7/N-acetylaspartate_METLIN_3769_997-55-7/N-Acetyl-L-aspartate_KEGG_C01042_IND/N-Formyl-L-glutamate_KEGG_C01045_IND/2-Amino-3-oxoadipate_KEGG_C05520_IND/7-Cyano-7-deazaguanine_KEGG_C15996_IND/
C18	M160T286	160.09707	2020-08-04	N-acetyl-DL-norvaline/N-acetyl-DL-Valine/N-Isovaleroylglycine_M+H_Mono_4.06_TRUE	NA	5-Acetamidopentanoate_KEGG_C03087_IND/(-)-Betonicine_KEGG_C08269_515-25-3/3-Hydroxystachydrine_KEGG_C10151_51795-35-8/CalysteginA3_KEGG_C10850_131580-36-4/2-Methylbutyrylglycine_HMDB_HMDB00339_52320-67-9/Isovalerylglycine_HMDB_HMDB00678_16284-60-9/Valerylglycine_HMDB_HMDB00927_24003-66-5/3-Dehydrocarnitine_METLIN_958_10457-99-5/N-isovalerylglycine_METLIN_4128_16284-60-9/2-Methylbutyrylglycine_MET…
C18	M190T67	190.07134	2020-01-01	N-Acetyl-glutamic-acid	N-Acetylglutamic acid	N-Acetyl-L-glutamate_KEGG_C00624_1188-37-0/L-2-Amino-6-oxoheptanedioate_KEGG_C03871_IND/AminoDHQ_KEGG_C12109_IND/Glutarylglycine_HMDB_HMDB00590_17686-38-3/N-Acetylglutamic_acid_HMDB_HMDB01138_1188-37-0/N-Acetyl-L-glutamic_acid_METLIN_3325_1188-37-0/Glutarylglycine_METLIN_5569_IND/
C18	M175T50	175.10800	0.8	N-Acetylornithine	N-Acetylornithine	NA
HILIC	M663T503	663.10463	2020-04-08	NAD	NAD	NA
C18	M123T61	123.05560	1.0	Nicotinamide	Niacinamide	Nicotinamide_KEGG_C00153_98-92-0/Picolinamide_KEGG_C01950_1452-77-3/Isonicotineamide_KEGG_C02421_IND/Niacinamide_HMDB_HMDB01406_98-92-0/Niacinamide_METLIN_1497_98-92-0/
HILIC	M157T83	157.12299	2020-04-01	Nonanoic acid /Diethyladipate	NA	2-isopropyl-hexanoic_acid_METLIN_34582_IND/3.5.5-trimethyl-hexanoic_acid_METLIN_34583_IND/3-methyl-octanoic_acid_METLIN_34663_IND/4-methyl-octanoic_acid_METLIN_34664_IND/5-methyl-octanoic_acid_METLIN_34665_IND/d-6-methyl-octanoic_acid_METLIN_34687_IND/Oenanthic_ether_HMDB_HMDB00798_106-30-9/Pelargonic_acid_HMDB_HMDB00847_112-05-0/(+)-6-methyl_caprylic_acid_METLIN_4225_IND/7-methyl_caprylic_acid_M…
HILIC	M143T85	143.10741	2020-04-01	Octanoic acid	Caprylic acid	Octanoicacid_KEGG_C06423_124-07-2/3-methyl-heptanoic_acid_METLIN_34577_IND/5-methyl-heptanoic_acid_METLIN_34578_IND/4-ethyl-hexanoic_acid_METLIN_34579_IND/2.2-dimethyl-hexanoic_acid_METLIN_34580_IND/2-ethyl-2-methyl_valeric_ccid_METLIN_34581_IND/6-methyl-heptanoic_acid_METLIN_34662_IND/Octanoic_Acid_METLIN_112_124-07-2/Valproic_acid_METLIN_2986_99-66-1/alpha-ethyl_caproic_acid_METLIN_4487_IND/Cap…
HILIC	M140T555	140.01155	2020-03-09	O-Phosphorylethanolamine	NA	O-Phosphoethanolamine_HMDB_HMDB00224_1071-23-4/Ethanolamine_phosphate_(Phosphoethanolamine)_METLIN_54_1071-23-4/Ethanolaminephosphate_KEGG_C00346_1071-23-4/1-Hydroxy-2-aminoethylphosphonate_KEGG_C05678_IND/
HILIC	M184T532	184.00135	2020-09-08	O-Phospho-serine	Phosphoserine/DL-O-Phosphoserine	O-Phospho-L-serine_KEGG_C01005_407-41-0/D-O-Phosphoserine_KEGG_C02532_IND/Phospho-L-serine_METLIN_297_407-41-0/DL-O-Phosphoserine_HMDB_HMDB01721_17885-08-4/Phosphoserine_HMDB_HMDB00272_407-41-0/
HILIC	M131T570	131.08234	2020-05-09	Ornithine	Ornithine/L-Ornithine	D-Ornithine_HMDB_HMDB03374_348-66-3/Ornithine_HMDB_HMDB00214_70-26-8/DL-Ornithine_METLIN_27_1069-31-4/D-Ornithine_METLIN_6910_IND/L-Ornithine_KEGG_C00077_70-26-8/D-Ornithine_KEGG_C00515_348-66-3/Ornithine_KEGG_C01602_70-26-8/(2R.4S)-2.4-Diaminopentanoate_KEGG_C03943_IND/
HILIC	M135T102	135.04491	2020-07-01	o-Toluic acid (= 2Methylbenzoic acid)	NA	Phenylacetate_KEGG_C00548_122-79-2/Toluate_KEGG_C01454_99-94-5/4-Hydroxyphenylacetaldehyde_KEGG_C03765_IND/Benzylformate_KEGG_C05613_104-57-4/3.4-Dihydroxystyrene_KEGG_C06224_IND/3-Vinylcatechol_KEGG_C07085_IND/Phenylaceticacid_KEGG_C07086_103-82-2/2-Hydroxyacetophenone_KEGG_C07189_582-24-1/m-Methylbenzoate_KEGG_C07211_99-04-7/o-Toluate_KEGG_C07215_118-90-1/4-Hydroxyacetophenone_KEGG_C10700_99-93…
HILIC	M89T618	88.98787	2020-03-10	Oxalic acid	NA	Oxalate_KEGG_C00209_144-62-7/Oxalic_acid_HMDB_HMDB02329_144-62-7/Oxalic_Acid_METLIN_113_144-62-7/
C18	M206T146	206.13920	2020-04-02	Panthenol	NA	Pantothenol_KEGG_C05944_81-13-0/dexpanthenol_METLIN_3978_81-13-0/Pantothenol_HMDB_HMDB04231_81-13-0/Phenformin_KEGG_C07673_114-86-3/Triacanthine_KEGG_C08435_10091-84-6/
HILIC	M218T212	218.10305	2020-05-03	Pantothenic acid	Pantothenic acid	Pantothenic_acid_HMDB_HMDB00210_79-83-4/Pantothenic_Acid_METLIN_241_137-08-6/Pantothenate_KEGG_C00864_79-83-4/Zeatin_KEGG_C00371_1637-39-4/cis-Zeatin_KEGG_C15545_IND/
HILIC	M229T560	229.01153	2020-03-09	Pentoses Phosphate	D-Ribose-5-phosphate/Ribose-1-phosphate/D-Ribulose 5-phosphate/Xylulose 5-phosphate/D-Arabinose 5-phosphate	NA
HILIC	M164T181	164.07140	3.0	Phenylalanine	L-Phenylalanine/D-Phenylalanine	1.1-Dimethylbiguanide_HMDB_HMDB01921_1115-70-4/Phenylalanine_METLIN_28_63-91-2/N-(4-Hydroxyphenyl)propanamide_METLIN_855_1693-37-4/2-amino-4-hydroxy-Propiophenone_METLIN_2018_18259-42-2/2-Propylisonicotinic_acid_METLIN_2183_57663-82-8/benzocaine_METLIN_3934_94-09-7/4-(3-Pyridyl)-butanoic_acid_METLIN_5937_IND/Benzocaine_HMDB_HMDB04992_94-09-7/L-Phenylalanine_HMDB_HMDB00159_63-91-2/L-Phenylalanine_…
C18	M166T122	166.08649	2.0	Phenylalanine	L-Phenylalanine/D-Phenylalanine	1.1-Dimethylbiguanide_HMDB_HMDB01921_1115-70-4/Phenylalanine_METLIN_28_63-91-2/N-(4-Hydroxyphenyl)propanamide_METLIN_855_1693-37-4/2-amino-4-hydroxy-Propiophenone_METLIN_2018_18259-42-2/2-Propylisonicotinic_acid_METLIN_2183_57663-82-8/benzocaine_METLIN_3934_94-09-7/4-(3-Pyridyl)-butanoic_acid_METLIN_5937_IND/Benzocaine_HMDB_HMDB04992_94-09-7/L-Phenylalanine_HMDB_HMDB00159_63-91-2/L-Phenylalanine_…
HILIC	M163T541	163.03971	9.0	phenylpyruvate	Phenylpyruvic acid	Phenylpyruvate_KEGG_C00166_156-06-9/4-Coumarate_KEGG_C00811_7400-08-0_501-98-4/trans-2-Hydroxycinnamate_KEGG_C01772_614-60-8/enol-Phenylpyruvate_KEGG_C02763_IND/2-Hydroxycinnamate_KEGG_C03549_583-17-5/cis-2-Hydroxycinnamate_KEGG_C05838_IND/cis-p-Coumarate_KEGG_C06738_IND/Benzoylacetate_KEGG_C07114_29285-17-4/Caffeicaldehyde_KEGG_C10945_IND/trans-3-Hydroxycinnamate_KEGG_C12621_588-30-7/2-Hydroxyci…
HILIC	M167T620	166.97473	2020-03-10	Phosphoenolpyruvic acid	Phosphoenolpyruvic acid	phosphoenol_pyruvate_METLIN_152_138-08-9/Phosphoenolpyruvic_acid_HMDB_HMDB00263_138-08-9/Phosphoenolpyruvate_KEGG_C00074_138-08-9/3-Phosphonopyruvate_KEGG_C02798_IND/
HILIC	M114T378	114.05582	2020-03-06	proline	L-Proline	L-Proline_KEGG_C00148_147-85-3/D-Proline_KEGG_C00763_344-25-2/Proline_KEGG_C16435_609-36-9/Proline_METLIN_29_147-85-3/D-Proline_METLIN_6923_IND/L-Proline_HMDB_HMDB00162_147-85-3/
HILIC	M335T85	335.22257	2020-04-01	Prostaglandins	NA	14.15-dihydroxy-5.8.10.12-eicosatetraenoic_acid_METLIN_35572_IND/15-epi-PGA1_METLIN_36120_IND/11-deoxy-PGE2_METLIN_36132_IND/PGF2alpha-1.11-lactone_METLIN_36142_IND/PGF2alpha-1.15-lactone_METLIN_36143_IND/PGC1_METLIN_36209_IND/6-trans-LTB4_METLIN_36244_IND/6-trans-12-epi-LTB4_METLIN_36245_IND/12-epi-LTB4_METLIN_36246_IND/5S.15S-DiHETE_METLIN_36280_IND/5S-HpETE_METLIN_36281_IND/12S-HpETE_METLIN_36…
C18	M89T43	89.10754	0.7	Putrescine	Putrescine	Putrescine_KEGG_C00134_110-60-1/Putrescine_METLIN_3226_110-60-1/Putrescine_HMDB_HMDB01414_110-60-1/
C18	M170T151	170.08140	2020-05-02	Pyridoxine	Pyridoxine	NA
C18	M130T65	130.05015	2020-01-01	Pyroglutamic-acid/N-Acetyl-L-aspartic-acid	Pyrrolidonecarboxylic acid/Pyrroline hydroxycarboxylic acid	1-Pyrroline-4-hydroxy-2-carboxylate_HMDB_HMDB02234_9054-77-7/N-Acryloylglycine_HMDB_HMDB01843_24599-25-5/Pyroglutamic_acid_HMDB_HMDB00267_98-79-3/Pyrrolidonecarboxylic_acid_HMDB_HMDB00805_4042-36-8/Pyrroline_hydroxycarboxylic_acid_HMDB_HMDB01369_22573-88-2/1-Pyrroline-5-carboxylic_acid._3-hydroxy-_METLIN_284_22573-88-2/Pyroglutamic_acid_METLIN_3251_98-79-3/Pyrroline_hydroxycarboxylic_acid_METLIN_…
HILIC	M87T189	87.00856	2020-02-03	Pyruvic acid	Pyruvic acid/Malonic semialdehyde	Pyruvate_KEGG_C00022_127-17-3/3-Oxopropanoate_KEGG_C00222_IND/3-Hydroxypropenoate_KEGG_C12069_IND/Pyruvic_acid_HMDB_HMDB00243_127-17-3/Pyruvic_acid_METLIN_117_127-17-3/
HILIC	M136T167	136.04005	2020-08-02	Salicylamide	2-Aminobenzoic acid/p-Aminobenzoic acid	Salicylamide_METLIN_43329_IND/Trigonelline_METLIN_273_535-83-1/Anthranilic_acid_METLIN_317_118-92-3/2-Pyridylacetic_acid_METLIN_1308_13115-43-0/p-Aminobenzoic_acid_METLIN_3261_150-13-0/3-Pyridylacetic_acid_METLIN_6308_IND/3-Aminobenzoic_acid_METLIN_6501_IND/2-Aminobenzoic_acid_HMDB_HMDB01123_118-92-3/3-Pyridylacetic_acid_HMDB_HMDB01538_501-81-5/m-Aminobenzoic_acid_HMDB_HMDB01891_99-05-8/p-Aminobe…
HILIC	M137T103	137.02411	2020-07-01	Salicylic acid	4-Hydroxybenzoic acid	3-Hydroxybenzoic_acid_HMDB_HMDB02466_99-06-9/4-Hydroxybenzoic_acid_HMDB_HMDB00500_99-96-7/Gentisate_aldehyde_HMDB_HMDB04062_1194-98-5/Salicylic_acid_HMDB_HMDB01895_69-72-7/Salicylic_acid_METLIN_616_69-72-7/m-Salicylic_acid_METLIN_3262_99-06-9/p-Salicylic_acid_METLIN_3263_99-96-7/4-Hydroxybenzoate_KEGG_C00156_99-96-7/3-Hydroxybenzoate_KEGG_C00587_99-06-9/Salicylate_KEGG_C00805_69-72-7/Gentisateald…
HILIC	M88T454	88.04023	2020-06-07	Sarcosine	beta-Alanine/L-Alanine/D-Alanine	Alanine_METLIN_11_56-41-7/beta-Alanine_METLIN_36_107-95-9/Sarcosine_METLIN_51_107-97-1/beta-Alanine_HMDB_HMDB00056_107-95-9/D-Alanine_HMDB_HMDB01310_338-69-2/L-Alanine_HMDB_HMDB00161_56-41-7/Sarcosine_HMDB_HMDB00271_107-97-1/L-Alanine_KEGG_C00041_56-41-7/beta-Alanine_KEGG_C00099_107-95-9/D-Alanine_KEGG_C00133_338-69-2/Sarcosine_KEGG_C00213_107-97-1/Alanine_KEGG_C01401_302-72-7/Urethane_KEGG_C0153…
HILIC	M289T575	289.03276	2020-06-09	Sedoheptulose 7-phosphate	D-Sedoheptulose 7-phosphate/D-Glycero-D-manno-heptose 7-phosphate/D-glycero-beta-D-manno-heptose 7-phosphate/L-Tyrosyl-tRNA(Tyr)	D-Sedoheptulose_7-phosphate_HMDB_HMDB01068_2646-35-7/Sedoheptulose_7-phosphate_METLIN_3418_2646-35-7/D-Sedoheptulose_7-phosphate_METLIN_5980_IND/Sedoheptulose7-phosphate_KEGG_C00281_IND/D-Sedoheptulose7-phosphate_KEGG_C05382_IND/Sedoheptulose1-phosphate_KEGG_C06222_IND/D-glycero-D-manno-Heptose7-phosphate_KEGG_C07836_IND/D-glycero-D-manno-Heptose1-phosphate_KEGG_C07838_IND/Brompheniramine_(dideme…
HILIC	M104T486	104.03514	2020-01-08	Serine	L-Serine/D-Serine	L-Serine_METLIN_35687_IND/D-Serine_HMDB_HMDB03406_312-84-5/L-Serine_HMDB_HMDB00187_56-45-1/Serine_METLIN_30_56-45-1/L-Serine_KEGG_C00065_56-45-1/Serine_KEGG_C00716_302-84-1/D-Serine_KEGG_C00740_312-84-5/
C18	M146T41_1	146.16521	0.7	Spermidine	Spermidine	Spermidine_METLIN_254_124-20-9/Spermidine_HMDB_HMDB01257_124-20-9/Spermidine_KEGG_C00315_124-20-9/
HILIC	M281T76	281.24821	2020-03-01	Sphingosine/Elaidic acid/trans-Vaccenic acid	Vaccenic acid	2-methyl-16-heptadecenoic_acid_METLIN_34633_IND/2Z-octadecenoic_acid_METLIN_34748_IND/trans-2-oleic_acid_METLIN_34749_IND/3-octadecylenic_acid_METLIN_34750_IND/4-octadecylenic_acid_METLIN_34751_IND/5-octadecylenic_acid_METLIN_34752_IND/Petroselaidic_acid_METLIN_34753_IND/7Z-octadecenoic_acid_METLIN_34754_IND/7E-octadecenoic_acid_METLIN_34755_IND/cis-8-oleic_acid_METLIN_34756_IND/trans-8-elaidic_a…
HILIC	M165T503	165.01895	2020-04-08	Terephthalic acid	NA	Phthalate_KEGG_C01606_88-99-3/4-Hydroxyphenylglyoxylate_KEGG_C03590_IND/Terephthalate_KEGG_C06337_100-21-0/3-Formylsalicylicacid_KEGG_C14096_610-04-8/4-Formylsalicylicacid_KEGG_C14100_51572-88-4/Benzoquinoneacetic_acid_HMDB_HMDB02334_10275-07-7/Phthalic_acid_HMDB_HMDB02107_88-99-3/Terephthalic_acid_HMDB_HMDB02428_100-21-0/Benzoquinoneacetic_acid_METLIN_6628_IND/Terephthalic_acid_METLIN_6676_IND/
C18	M259T574	259.18921	2020-06-09	Tetradecanedioic-acid	NA	2-methyl-tridecanedioic_acid_METLIN_35972_IND/3-methyl-tridecanedioic_acid_METLIN_35973_IND/4-methyl-tridecanedioic_acid_METLIN_35974_IND/Dibutyladipate_KEGG_C14253_105-99-7/Diisobutyladipate_KEGG_C14260_141-04-8/Tetradecanedioic_acid_HMDB_HMDB00872_821-38-5/Tetradecanedioic_acid_METLIN_5833_IND/
HILIC	M118T442	118.05077	2020-04-07	ThreonineHomoserine	L-Threonine/L-Homoserine/L-Allothreonine/D-Threonine	L-Threonine_KEGG_C00188_72-19-5/L-Homoserine_KEGG_C00263_672-15-1/D-Threonine_KEGG_C00820_632-20-2/2-Methylserine_KEGG_C02115_IND/4-Amino-3-hydroxybutanoate_KEGG_C03678_352-21-6/L-Allothreonine_KEGG_C05519_28954-12-3/(-)-erythro-(2R.3R)-dihydroxybutylamide_KEGG_C11108_IND/D-Allothreonine_KEGG_C12317_24830-94-2/L-Allothreonine_HMDB_HMDB04041_24830-94-2/L-Homoserine_HMDB_HMDB00719_672-15-1/L-Threon…
HILIC	M321T484	321.04899	2020-01-08	Thymidine 5'-monophosphate (dTMP)*	5-Thymidylic acid	dTMP_KEGG_C00364_365-07-1/Deoxythymidine_monophosphate_(dTMP)_METLIN_3451_365-07-1/5-Thymidylic_acid_HMDB_HMDB01227_365-07-1/
HILIC	M125T137	125.03537	2020-03-02	Thymine	Thymine	Thymine_KEGG_C00178_65-71-4/Imidazole-4-acetate_KEGG_C02835_645-65-8/Thymine_METLIN_290_65-71-4/Imidazoleacetic_acid_METLIN_6445_IND/Imidazoleacetic_acid_HMDB_HMDB02024_30581-89-6/Thymine_HMDB_HMDB00262_65-71-4/
HILIC	M421T578	421.07512	2020-06-09	Trehalose-6-P	NA	alpha.alpha-Trehalose6-phosphate_KEGG_C00689_4484-88-2/Sucrose6-phosphate_KEGG_C02591_IND/Maltose6-phosphate_KEGG_C02995_IND/6-Phospho-beta-D-glucosyl-(1.4)-D-glucose_KEGG_C04534_IND/Lactose6-phosphate_KEGG_C05396_IND/alpha.alpha-Trehalose_6-phosphate_METLIN_3529_4484-88-2/Trehalose_6-phosphate_HMDB_HMDB01124_4484-88-2/Mangiferin_KEGG_C10077_4773-96-0/Norswertianolin_KEGG_C10089_54954-12-0/Tripte…
HILIC	M213T79	213.18572	2020-03-01	Tridecanoic acid	NA	4S-methyl-dodecanoic_acid_METLIN_34587_IND/2R-methyl-dodecanoic_acid_METLIN_34679_IND/Tridecanoic_acid_HMDB_HMDB00910_638-53-9/Tridecylic_acid_METLIN_4204_IND/(+)-10-methyl_lauric_acid_METLIN_4284_7416-57-1/Isoundecylic_acid_METLIN_4285_25448-24-2/2.6-dimethyl-undecanoic_acid_METLIN_4313_IND/2-methyl_lauric_acid_METLIN_4462_7613-20-9/3-methyl_lauric_acid_METLIN_4463_IND/4-methyl_lauric_acid_METLI…
C18	M205T247	205.09743	2020-01-04	Tryptophan	L-Tryptophan	L-Tryptophan_HMDB_HMDB00929_73-22-3/Tryptophan_METLIN_33_73-22-3/ethotoin_METLIN_4017_86-35-1/L-Tryptophan_KEGG_C00078_73-22-3/D-Tryptophan_KEGG_C00525_153-94-6/Tryptophan_KEGG_C00806_54-12-6/Ethotoin_KEGG_C07839_86-35-1/Vasicinol_KEGG_C10743_5081-51-6/Idazoxan_KEGG_C10968_79944-58-4/Nirvanol_KEGG_C14916_631-07-2/
C18	M182T69	182.08148	2020-01-01	Tyrosine	L-Tyrosine	4-Hydroxy-4-(3-pyridyl)-butanoic_acid_HMDB_HMDB01119_15569-97-8/beta-Tyrosine_HMDB_HMDB03831_Not_Available/L-Threo-3-Phenylserine_HMDB_HMDB02184_6254-48-4/L-Tyrosine_HMDB_HMDB00158_60-18-4/o-Tyrosine_HMDB_HMDB06050_2370-61-8/Tyrosine_METLIN_34_60-18-4/4-Hydroxy-4-(3-pyridyl)-butanoic_acid_METLIN_6015_IND/3-Amino-3-(4-hydroxyphenyl)propanoate_METLIN_6984_IND/L-Tyrosine_KEGG_C00082_60-18-4/Tyrosine…
HILIC	M180T346	180.06632	2020-08-05	Tyrosine/3-Amino-3-(4-hydroxyphenyl)propanoic	L-Tyrosine	4-Hydroxy-4-(3-pyridyl)-butanoic_acid_HMDB_HMDB01119_15569-97-8/beta-Tyrosine_HMDB_HMDB03831_Not_Available/L-Threo-3-Phenylserine_HMDB_HMDB02184_6254-48-4/L-Tyrosine_HMDB_HMDB00158_60-18-4/o-Tyrosine_HMDB_HMDB06050_2370-61-8/Tyrosine_METLIN_34_60-18-4/4-Hydroxy-4-(3-pyridyl)-butanoic_acid_METLIN_6015_IND/3-Amino-3-(4-hydroxyphenyl)propanoate_METLIN_6984_IND/L-Tyrosine_KEGG_C00082_60-18-4/Tyrosine…
HILIC	M403T608	402.99454	2020-01-10	UDP	Uridine 5'-diphosphate	Uridine_5-diphosphate_HMDB_HMDB00295_58-98-0/UDP_KEGG_C00015_58-98-0/Uridine_diphosphate_(UDP)_METLIN_97_58-98-0/
HILIC	M565T607	565.04718	2020-01-10	UDP-galactose (UDP-Glucose)	Uridine diphosphategalactose/UDP-Glucose	Uridine_diphosphate_glucose_HMDB_HMDB00286_133-89-1/Uridine_diphosphategalactose_HMDB_HMDB00302_2956-16-3/UDP-glucose_KEGG_C00029_133-89-1/UDP-D-galactose_KEGG_C00052_IND/UDP-alpha-D-galacto-1.4-furanose_KEGG_C03733_IND/UDP-glucose_METLIN_3598_133-89-1/UDP-D-galactose_METLIN_3599_2956-16-3/
HILIC	M620T661	620.05320	11.0	UDP-N-acetyl-D-mannosaminouronate (UDP-ManNAcA)	NA	UDP-N-acetyl-beta-D-mannosaminouronate_KEGG_C04427_IND/UDP-N-acetyl-2-amino-2-deoxy-D-glucuronate_KEGG_C04573_IND/UDP-N-acetyl-D-mannosaminouronate_KEGG_C06240_IND/UDP-N-acetyl-D-galactosaminuronicacid_KEGG_C13952_IND/
HILIC	M606T570	606.07399	2020-05-09	UDP-N-acetylglucosamine (UDP-N-acetylgalactosamine)	Uridine diphosphate-N-acetylglucosamine	UDP-GlcNAc_METLIN_41549_IND/Uridine_diphosphate-N-acetylgalactosamine_HMDB_HMDB00304_7277-98-7/UDP-N-acetyl-D-galactosamine_METLIN_3675_7277-98-7/UDP-N-acetyl-D-glucosamine_KEGG_C00043_IND/UDP-N-acetyl-D-galactosamine_KEGG_C00203_IND/UDP-N-acetyl-D-mannosamine_KEGG_C01170_IND/
HILIC	M678T592	678.09492	2020-09-09	UDP-N-acetylmuramic acid (UDP-MurNAc)	UDP-N-Acetylmuraminate	UDP-N-acetylmuramate_KEGG_C01050_IND/
HILIC	M323T563	323.02825	2020-04-09	UMP	Uridine 5'-monophosphate	Pseudouridine_5-phosphate_HMDB_HMDB01271_1157-60-4/Uridine_5-monophosphate_HMDB_HMDB00288_58-97-9/Arabinoside_uridinemonophosphate_METLIN_678_IND/Arabinose_Uridinemonophosphate_METLIN_684_IND/Uridine_monophosphate_(UMP)_METLIN_3453_58-97-9/UMP_KEGG_C00105_58-97-9/Pseudouridine5-phosphate_KEGG_C01168_1157-60-4/3-UMP_KEGG_C01368_35170-03-7/Uridine2-phosphate_KEGG_C03031_IND/
HILIC	M111T172	111.01977	2020-09-02	uracil	Uracil	Uracil_METLIN_258_66-22-8/Uracil_HMDB_HMDB00300_66-22-8/Uracil_KEGG_C00106_66-22-8/
HILIC	M167T437	167.02071	2020-03-07	Uric acid	Uric acid	Urate_KEGG_C00366_69-93-2/Uric_acid_HMDB_HMDB00289_69-93-2/Uric_acid_METLIN_88_69-93-2/
HILIC	M101T133	101.06059	2020-02-02	Valeric acid / Isovaleric acid	Isovaleric acid	Ethylmethylacetic_acid_HMDB_HMDB02176_116-53-0/Isovaleric_acid_HMDB_HMDB00718_503-74-2/Valeric_acid_HMDB_HMDB00892_109-52-4/2-Methylbutanoic_acid_METLIN_108_116-53-0/Isovaleric_acid_METLIN_109_503-74-2/Valeric_Acid_METLIN_110_109-52-4/Pivalic_acid_METLIN_4472_IND/Pentanoate_KEGG_C00803_109-52-4/3-Methylbutanoicacid_KEGG_C08262_503-74-2/
C18	M118T55_2	118.08651	0.9	Valine/5-Aminovaleric-acid/Isopentyl-nitrite	L-Valine	4R-aminopentanoic_acid_METLIN_35940_IND/4S-aminopentanoic_acid_METLIN_35941_IND/4-amino-pentanoic_acid_METLIN_35942_IND/2S-amino-pentanoic_acid_METLIN_35949_IND/Valine_METLIN_35_72-18-4/Betaine_METLIN_287_107-43-7/N-Methyl-a-aminoisobutyric_acid_METLIN_6508_IND/isoamyl_nitrite_METLIN_6762_IND/5-Aminopentanoic_acid_METLIN_6902_IND/5-Aminopentanoic_acid_HMDB_HMDB03355_660-88-8/Betaine_HMDB_HMDB0004…
HILIC	M151T366	151.02582	2020-01-06	xanthine	Xanthine	Xanthine_KEGG_C00385_69-89-6/Alloxanthine_KEGG_C07599_2465-59-0/Xanthine_METLIN_82_69-89-6/Oxipurinol_METLIN_866_2465-59-0/6.8-Dihydroxypurine_HMDB_HMDB01182_13231-00-0/Oxypurinol_HMDB_HMDB00786_2465-59-0/
HILIC	M86T197	86.02460	2020-03-03	NA	2-Aminoacrylic acid	NA
HILIC	M89T847	89.02422	2020-01-14	NA	L-Lactic acid/D-Glyceraldehyde/D-Lactic acid	NA
HILIC	M89T866	89.02424	2020-04-14	NA	L-Lactic acid/D-Glyceraldehyde/D-Lactic acid	NA
C18	M90T657	90.05528	2020-09-10	NA	beta-Alanine/L-Alanine/D-Alanine	NA
HILIC	M91T232	91.03988	2020-09-03	NA	Glycerol	NA
HILIC	M97T432	96.96961	2020-02-07	NA	Inorganic phosphate	NA
HILIC	M102T533	102.05586	2020-09-08	NA	(S)-b-aminoisobutyric acid/gamma-Aminobutyric acid	NA
C18	M103T44	103.12310	0.7	NA	Cadaverine	NA
C18	M119T75	119.03423	2020-02-01	NA	Succinic acid	NA
HILIC	M125T147	124.99115	2020-04-02	NA	Isethionic acid	NA
HILIC	M128T533	128.03510	2020-09-08	NA	Pyrrolidonecarboxylic acid/Pyrroline hydroxycarboxylic acid	NA
C18	M131T94	131.03419	2020-06-01	NA	acetylpyruvic acid/Itaconic acid/Citraconic acid	NA
HILIC	M131T148	131.03468	2020-05-02	NA	2-Acetolactate/(S)-2-Acetolactate/3-Hydroxy-3-methyl-2-oxobutanoic acid/Glutaric acid	NA
C18	M136T69	136.07591	2020-01-01	NA	o-aminoacetophenone	NA
HILIC	M138T110	138.01938	2020-08-01	NA	4-Nitrophenol/Pimeloyl-[acyl-carrier protein]	NA
C18	M138T329	138.05500	2020-05-05	NA	2-Aminobenzoic acid/p-Aminobenzoic acid	NA
HILIC	M139T631	138.97036	2020-05-10	NA	Sulfoacetate	NA
HILIC	M145T634	144.90423	2020-06-10	NA	Selenate	NA
HILIC	M145T514	145.05037	2020-06-08	NA	2-Aceto-2-hydroxy-butyrate/(R)-3-Hydroxy-3-methyl-2-oxopentanoate	NA
C18	M145T563	145.12261	2020-04-09	NA	Caprylic acid	NA
C18	M147T549	147.06535	2020-01-09	NA	2-Aceto-2-hydroxy-butyrate/(R)-3-Hydroxy-3-methyl-2-oxopentanoate	NA
C18	M147T208	147.06540	2020-05-03	NA	2-Aceto-2-hydroxy-butyrate/(R)-3-Hydroxy-3-methyl-2-oxopentanoate	NA
HILIC	M149T242	149.04679	4.0	NA	Ribose/L-Arabinose/L-Ribose/beta-D-ribofuranose/beta-D-Ribopyranose	NA
C18	M149T74	149.08106	2020-02-01	NA	(R) 2.3-Dihydroxy-3-methylvalerate	NA
HILIC	M154T441	154.02735	2020-03-07	NA	2-hydroxy-6-oxo-2.4-heptadienoate	NA
C18	M156T45	156.07680	0.7	NA	L-Histidine	NA
C18	M159T239	159.06547	4.0	NA	Isopropylmaleate	NA
HILIC	M161T669	160.89238	2020-01-11	NA	Phosphoroselenoic acid	NA
HILIC	M163T669	162.89311	2020-01-11	NA	Molybdate	NA
HILIC	M164T429	164.03841	2020-01-07	NA	Methionine sulfoxide/L-Methionine-(S)-S-oxide/L-methionine (S)-S-oxide	NA
C18	M164T64	164.05696	2020-01-01	NA	L-Glutamyl-tRNA(Glu)	NA
C18	M165T69	165.05486	2020-01-01	NA	Phenylpyruvic acid	Phenylpyruvate_KEGG_C00166_156-06-9/4-Coumarate_KEGG_C00811_7400-08-0_501-98-4/trans-2-Hydroxycinnamate_KEGG_C01772_614-60-8/enol-Phenylpyruvate_KEGG_C02763_IND/2-Hydroxycinnamate_KEGG_C03549_583-17-5/cis-2-Hydroxycinnamate_KEGG_C05838_IND/cis-p-Coumarate_KEGG_C06738_IND/Benzoylacetate_KEGG_C07114_29285-17-4/Caffeicaldehyde_KEGG_C10945_IND/trans-3-Hydroxycinnamate_KEGG_C12621_588-30-7/2-Hydroxyci…
C18	M166T49	166.05338	0.8	NA	Methionine sulfoxide/L-Methionine-(S)-S-oxide/L-methionine (S)-S-oxide	NA
HILIC	M170T194	170.02357	2020-02-03	NA	3-Dehydro-shikimate	NA
HILIC	M173T501	173.04510	2020-03-08	NA	Shikimic acid/3-Carboxy-3-hydroxy-isocaproate/2-Isopropyl-3-oxosuccinate	NA
C18	M175T47	175.11899	0.8	NA	L-Arginine	NA
HILIC	M178T286	178.07174	2020-08-04	NA	7-Aminomethyl-7-carbaguanine	NA
HILIC	M179T90	179.03470	2020-05-01	NA	4-Hydroxyphenylpyruvic acid	NA
C18	M183T557	183.06545	2020-03-09	NA	Ubiquinone-0	NA
C18	M183T69	183.08473	2020-01-01	NA	Galactitol	NA
HILIC	M189T417	189.08777	2020-09-06	NA	Diaminopimelic acid/Meso-2.6-Diaminoheptanedioate	NA
C18	M189T53	189.12373	0.9	NA	N-isopropyl-L-glutamine zwitterion/N-isopropyl-L-glutamine	NA
C18	M190T508	190.05028	2020-05-08	NA	1-Nitronaphthalene-5.6-oxide/1-Nitronaphthalene-7.8-oxide	NA
C18	M191T54_2	191.10295	0.9	NA	Diaminopimelic acid/Meso-2.6-Diaminoheptanedioate	NA
HILIC	M205T616	205.03497	2020-03-10	NA	Methylcitric acid/Methylisocitric acid/(2S.3S)-2-hydroxybutane-1.2.3-tricarboxylate/(2R.3S)-2-Hydroxybutane-1.2.3-tricarboxylate	NA
HILIC	M208T159	208.06446	2020-06-02	NA	3-(N-morpholino)propanesulfonate	NA
C18	M208T267	208.08326	2020-04-04	NA	Dihydrolipoamide	NA
C18	M212T192	212.09462	2020-02-03	NA	Pyocyanin	NA
HILIC	M214T502	214.04833	2020-04-08	NA	Glycerylphosphorylethanolamine/sn-glycero-3-phosphoethanolamine	NA
HILIC	M215T458	215.03258	2020-06-07	NA	NA	2-C-Methyl-D-erythritol4-phosphate_KEGG_C11434_IND/
HILIC	M216T550	216.13500	2020-02-09	NA	gamma-Glutamyl-L-putrescine	NA
HILIC	M221T552	221.05984	2020-02-09	NA	L-Cystathionine	NA
C18	M225T475	225.06576	2020-09-07	NA	4-Amino-4-deoxychorismate/phenazine-1-carboxylic acid /phenazine-1-carboxylic acid	NA
HILIC	M227T78	227.20142	2020-03-01	NA	Myristic acid	NA
HILIC	M229T83	229.14409	2020-04-01	NA	NA	Dodecanedioicacid_KEGG_C02678_693-23-2/Diisopropyladipate_KEGG_C14523_6938-94-9/Dodecanedioic_acid_HMDB_HMDB00623_693-23-2/Dodecanedioic_acid_METLIN_5596_IND/
HILIC	M230T133	230.06810	2020-02-02	NA	N2-Succinyl-L-glutamic acid 5-semialdehyde	NA
HILIC	M231T553	231.09830	2020-02-09	NA	N2-Succinyl-L-ornithine/4-(Glutamylamino) butanoate	NA
C18	M233T522	233.11292	2020-07-08	NA	N2-Succinyl-L-ornithine/4-(Glutamylamino) butanoate	NA
HILIC	M243T79	243.19624	2020-03-01	NA	3-Hydroxymyristic acid	NA
C18	M244T535	244.16974	2020-09-08	NA	2-heptyl-4-quinolone	NA
C18	M245T508	245.07885	2020-05-08	NA	Uridine	NA
C18	M248T73	248.07678	2020-02-01	NA	N-Succinyl-L-glutamate	NA
HILIC	M248T78	248.07970	2020-03-01	NA	S-Acetyldihydrolipoamide	NA
C18	M252T68	252.10940	2020-01-01	NA	Deoxyadenosine/5'-Deoxyadenosine	NA
C18	M253T500	253.14123	2020-03-08	NA	Ubiquinol-1	NA
HILIC	M253T77	253.21706	2020-03-01	NA	Palmitoleic acid	NA
HILIC	M258T83	258.14951	2020-04-01	NA	2-heptyl-3-hydroxy-4-quinolone/Pseudomonas quinolone signal/2-Heptyl-4-quinolinol 1-oxide	NA
C18	M260T531	260.16476	2020-08-08	NA	2-heptyl-3-hydroxy-4-quinolone/Pseudomonas quinolone signal/2-Heptyl-4-quinolinol 1-oxide	2-Heptyl-4-hydroxyquinoline-N-oxide_KEGG_C04284_341-88-8/Propranolol_KEGG_C07407_525-66-6/R(+)-Propanolol_KEGG_C11193_5051-22-9/2-Heptyl-3-hydroxy-quinolone_KEGG_C11848_IND/Propranolol_METLIN_43317_IND/Propanolol_METLIN_2170_525-66-6/Propranolol_HMDB_HMDB01849_525-66-6/
HILIC	M267T77	267.23271	2020-03-01	NA	Heptadecenoic acid	NA
HILIC	M269T554	269.05427	2020-02-09	NA	(5aS)-5.5a-dihydrophenazine-1.6-dicarboxylic acid	NA
C18	M273T51	273.08831	0.8	NA	(1R.10aS)-1.4.10.10a-tetrahydrophenazine-1.6-dicarboxylic acid	NA
C18	M276T114	276.10815	2020-09-01	NA	1.6-Anhydro-N-acetylmuramate	NA
HILIC	M277T603	276.98802	10.0	NA	2-C-Methyl-D-erythritol 2.4-cyclodiphosphate	NA
C18	M285T550	285.13349	2020-02-09	NA	karalicin	NA
C18	M288T71	288.06528	2020-02-01	NA	Indoleglycerol phosphate	NA
C18	M288T600	288.19611	10.0	NA	1-Hydroxy-2-nonyl-4(1H)-quinolinone	NA
HILIC	M289T577	289.11511	2020-06-09	NA	Argininosuccinic acid	NA
HILIC	M291T635	290.96737	2020-06-10	NA	alpha-D-Ribose 1.2-cyclic phosphate 5-phosphate	NA
HILIC	M296T575	296.08302	2020-06-09	NA	5'-Methylthioadenosine	NA
HILIC	M296T80_1	296.18641	2020-03-01	NA	N-(3-oxododecanoyl)-L-homoserine lactone/N-(3-oxododecanoyl)homoserine lactone/3-Oxo-N-(2-oxotetrahydro-3-furanyl)dodecanamide	NA
HILIC	M298T554	298.06933	2020-02-09	NA	D-4'-Phosphopantothenate	NA
C18	M298T551_1	298.20148	2020-02-09	NA	N-(3-oxododecanoyl)-L-homoserine lactone/N-(3-oxododecanoyl)homoserine lactone/3-Oxo-N-(2-oxotetrahydro-3-furanyl)dodecanamide	NA
HILIC	M305T93	305.15035	2020-05-01	NA	Tetradecanoyl-phosphate (n-C14:0)	NA
HILIC	M306T534	306.04930	2020-09-08	NA	dCMP	NA
HILIC	M323T84	323.05251	2020-04-01	NA	pyochelin I/pyochelin II/pyochelin	NA
C18	M323T63	323.06440	1.0	NA	5-Thymidylic acid	NA
C18	M325T51	325.03002	0.9	NA	5-O-(1-Carboxyvinyl)-3-phosphoshikimate	NA
C18	M325T496	325.06784	2020-03-08	NA	pyochelin I/pyochelin II/pyochelin	NA
HILIC	M333T94	333.18162	2020-06-01	NA	Hexadecanoyl-phosphate (n-C16:0)	NA
HILIC	M338T183	338.03658	3.0	NA	N5-Carboxyaminoimidazole ribonucleotide/5-Amino-1-(5-phospho-D-ribosyl)imidazole-4-carboxylate/5-carboxyamino-1-(5-phospho-D-ribosyl)imidazole	NA
C18	M361T357_2	361.21685	6.0	NA	Octadecanoyl-phosphate (n-C18:1)	NA
C18	M381T593	381.20218	2020-09-09	NA	1-Tetradecanoyl-sn-glycerol 3-phosphate/2-tetradec-7-enoyl-sn-glycerol 3-phosphate	NA
HILIC	M389T577	389.16754	2020-06-09	NA	L-Ala-D-Glu-meso-A2pm	NA
HILIC	M435T76	435.24961	2020-03-01	NA	1-Octadecanoyl-sn-glycerol 3-phosphate/2-octadec-11-enoyl-sn-glycerol 3-phosphate/LPA(18:1(9Z)/0:0)/1-Acyl-sn-glycero-3-phosphoethanolamine (N-C12:0)/2-Acyl-sn-glycero-3-phosphoethanolamine (N-C12:0)	NA
C18	M435T598	435.24967	10.0	NA	1-Octadec-11-enoyl-sn-glycerol 3-phosphate	NA
C18	M437T593	437.26495	2020-09-09	NA	1-Octadecanoyl-sn-glycerol 3-phosphate/2-octadec-11-enoyl-sn-glycerol 3-phosphate/LPA(18:1(9Z)/0:0)/1-Acyl-sn-glycero-3-phosphoethanolamine (N-C12:0)/2-Acyl-sn-glycero-3-phosphoethanolamine (N-C12:0)	NA
C18	M479T120	479.18792	2.0	NA	N-Acetyl-D-glucosamine(anhydrous)N-Acetylmuramic acid	NA
C18	M482T326	482.26483	2020-04-05	NA	1-Acyl-sn-glycero-3-phosphoglycerol (N-C16:1)/2-Acyl-sn-glycero-3-phosphoglycerol (N-C16:1)	NA
C18	M482T377_2	482.31989	2020-03-06	NA	1-Acyl-sn-glycero-3-phosphoethanolamine (N-C18:0)/2-Acyl-sn-glycero-3-phosphoethanolamine (N-C18:0)	NA
C18	M494T385	494.30142	2020-04-06	NA	syringolin A	NA
C18	M504T384	504.32086	2020-04-06	NA	pederin	NA
HILIC	M547T519	547.07312	2020-06-08	NA	Deoxythymidine diphosphate-L-rhamnose	NA
C18	M569T340	569.31355	2020-07-05	NA	Protoporphyrinogen IX	NA
C18	M571T340	571.31902	2020-07-05	NA	PG(10:0/10:0(3-OH))/PG(10:0(3-OH)/10:0)	NA
HILIC	M604T656	604.06941	2020-09-10	NA	Guanosine diphosphate mannose	NA
C18	M613T62	613.15996	1.0	NA	Glutathione disulfide	NA
C18	M615T347	615.34551	2020-08-05	NA	PG(10:0(3-OH)/12:0(3-OH))/PG(12:0(3-OH)/10:0(3-OH))	NA
C18	M648T455	648.45403	2020-06-07	NA	PE(10:0/19:1(12Z))/PE(10:0/19:0cycw8c)/PE(12:0/17:0cycw7c)/PE(17:0cycw7c/12:0)/PE(19:1(12Z)/10:0)/PE(19:0cycw8c/10:0)/PE(14:0/15:0cyclo)/PE(15:0cyclo/14:0)	NA
C18	M650T382	650.39629	2020-04-06	NA	PS(16:1(9Z)/10:0)	NA
C18	M657T575	657.47957	2020-06-09	NA	PA(P-16:0e/18:2(9Z.12Z))	NA
HILIC	M662T503	662.10141	2020-04-08	NA	NA	Nicotinamide_adenine_dinucleotide_(NAD)_METLIN_101_53-84-9/
C18	M665T549	665.44535	2020-01-09	NA	PG(16:1(9Z)/12:0)	NA
C18	M673T523	673.47437	2020-07-08	NA	PA(16:0/18:2(9Z.12Z))	NA
C18	M676T500	676.48525	2020-03-08	NA	PE(12:0/19:1(12Z))/PE(12:0/19:0cycw8c)/PE(14:0/17:0cycw7c)/PE(19:1(12Z)/12:0)/PE(19:0cycw8c/12:0)/PE(15:0/16:1(9Z))/PE(15:0cyclo/16:0)/PE(17:0cycw7c/14:0)	NA
HILIC	M678T82	678.39855	2020-04-01	NA	PS(10:0(3-OH)/17:0cycw7c)/PS(12:0(3-OH)/15:0cyclo)/PS(15:0cyclo/12:0(3-OH))/PS(17:0cycw7c/10:0(3-OH))	NA
C18	M679T575	679.46122	2020-06-09	NA	PG(14:0/15:0cyclo)/PG(15:0cyclo/14:0)	NA
C18	M680T357	680.41422	6.0	NA	PS(10:0(3-OH)/17:0cycw7c)/PS(12:0(3-OH)/15:0cyclo)/PS(15:0cyclo/12:0(3-OH))/PS(17:0cycw7c/10:0(3-OH))	NA
HILIC	M686T159	686.14554	2020-06-02	NA	3'-dephospho-CoA	NA
C18	M691T523	690.50094	2020-07-08	NA	PE(14:0/18:1(11Z))/PE(16:0/16:1(9Z))/PE(16:1(9Z)/16:0)/PE(18:1(11Z)/14:0)/PE(15:0/17:0cycw7c)/PE(14:0/18:1(9Z))/PE(18:1(9Z)/14:0)	NA
C18	M694T386	694.42289	2020-04-06	NA	PS(10:0(3-OH)/18:1(9Z))/PS(12:0(3-OH)/16:1(9Z))/PS(16:1(9Z)/12:0(3-OH))/PS(18:1(9Z)/10:0(3-OH))	NA
C18	M695T523	695.45634	2020-07-08	NA	PG(10:0(3-OH)/19:0cycv8c)/PG(12:0(3-OH)/17:0cycw7c)/PG(14:0(3-OH)/15:0cyclo)/PG(15:0cyclo/14:0(3-OH))/PG(17:0cycw7c/12:0(3-OH))/PG(19:0cycv8c/10:0(3-OH))	NA
C18	M709T548	709.47184	2020-01-09	NA	PG(12:0(3-OH)/18:1(9Z))/PG(14:0(3-OH)/16:1(9Z))/PG(16:1(9Z)/14:0(3-OH))/PG(18:1(9Z)/12:0(3-OH))	NA
C18	M721T501	720.51162	2020-04-08	NA	PE(14:0(3-OH)/19:0cycv8c)/PE(19:0cycv8c/14:0(3-OH))	NA
C18	M723T574	723.48774	2020-06-09	NA	PG(12:0(3-OH)/19:0cycv8c)/PG(14:0(3-OH)/17:0cycw7c)/PG(17:0cycw7c/14:0(3-OH))/PG(19:0cycv8c/12:0(3-OH))	NA
C18	M738T600	737.50337	10.0	NA	PG(14:0(3-OH)/18:1(9Z))/PG(18:1(9Z)/14:0(3-OH))	NA
C18	M747T362	747.42458	6.0	NA	PGP(14:0/14:0)	NA
C18	M765T503	764.53851	2020-04-08	NA	PS(17:0/17:0)/PS(16:0/18:0)/PS(18:0/16:0)	NA
C18	M786T276	786.16541	2020-06-04	NA	FAD	NA
C18	M791T366	791.45108	2020-01-06	NA	PGP(14:0(3-OH)/16:0)/PGP(16:0/14:0(3-OH))	NA
C18	M803T498	803.49033	2020-03-08	NA	PGP(16:0/16:0)	NA
C18	M829T616	829.49317	2020-03-10	NA	PGP(16:0/18:1(11Z))/PGP(16:0/18:1(9Z))/PGP(18:1(9Z)/16:0)/PGP(15:0cyclo/19:iso)/PGP(19:iso/15:0cyclo)	NA
C18	M844T498	843.51986	2020-03-08	NA	PGP(16:1(9Z)/19:0)/PGP(17:0/18:1(11Z))/PGP(18:1(11Z)/17:0)/PGP(19:0/16:1(9Z))/PGP(16:0/19:0cycw8c)/PGP(16:0/19:1(9Z))/PGP(16:1(9Z)/19:iso)/PGP(19:0cycv8c/16:0)/PGP(19:1(9Z)/16:0)/PGP(19:iso/16:1(9Z))	NA
HILIC	M853T80	853.49903	2020-03-01	NA	PGP(18:1(11Z)/18:1(11Z))/PGP(18:1(9Z)/18:1(9Z))/PGP(17:0cycw7c/19:0cycv8c)/PGP(19:0cycv8c/17:0cycw7c)	NA
C18	M856T374	855.51595	2020-02-06	NA	PGP(18:1(11Z)/18:1(11Z))/PGP(18:1(9Z)/18:1(9Z))/PGP(17:0cycw7c/19:0cycv8c)/PGP(19:0cycv8c/17:0cycw7c)	NA
C18	M868T589	868.37590	2020-08-09	NA	GlcNAc-MurNAc-L-alanyl-gamma-D-glutamyl-meso-diaminopimelyl-D-alanine	NA
C18	M877T374	877.49757	2020-02-06	NA	PGP(16:0/22:5(7Z.10Z.13Z.16Z.19Z))	NA

## Sheet: Abbreviations
HILIC	Hydrophilic Interaction Liquid Chromatography
HMDB	the human metabolome database
KEGG	Kyoto encyclopedia of genes and genomes
Metlin	Metabolite and Chemical Entity Database
mzmed	median mass/charge (m/z) ratio
PAMDB	Pseudomonas aeruginosa metabolome database
rtmed	median retention time
