# Supplementary material for: Metabotypes of Pseudomonas aeruginosa Correlate with Antibiotic Resistance, Virulence and Clinical Outcome in Cystic Fibrosis Chronic Infections
Source: Metabolites. 2021 Jan 21;11(2):63. doi: 10.3390/metabo11020063 (PMC7909822; doi:10.3390/metabo11020063)
Supplement: Supplementary file 1 [file metabolites-11-00063-s001.zip › SuppTable3_MS2_metabolite_identification.xlsx]

## Sheet: MS2-HILIC
Table S3. Summary of MS2 identification of 50 metabolites
Analysis	Variable	mzmed	rtmed (minute)	Metabolite	Identification status (*)	Identification Level (according to Sumner et al. Metabolomics 2007)
HILIC	M87T162	87.04492	2.69428	Isobutyric acid	a,b	Level 1
HILIC	M110T258	110.03577	4.30243	Cytosine	a,b,d	Level 1
HILIC	M134T194	134.04698	3.23018	Adenine	a,b,d	Level 1
HILIC	M137T103	137.02411	1.72469	Salicylic acid	a,b,d	Level 1
HILIC	M140T555	140.01155	9.25295	O-Phosphorylethanolamine	a,b,d	Level 1
HILIC	M145T474	145.06158	7.90208	Glutamine	a,b,d	Level 1
HILIC	M148T242	148.04349	4.03797	L-Methionine	a,b,d	Level 1
HILIC	M150T334	150.04179	5.56996	Guanine	a,b,d	Level 1
HILIC	M151T366	151.02582	6.09634	xanthine	a,b,d	Level 1
HILIC	M193T94	193.05031	1.57269	Ferulic acid/Isoferulic acid	a,b,d	Level 1
HILIC	M215T458	215.03258	7.63195	2-C-Methyl-D-erythritol 4-phosphate	a	Level 3
HILIC	M215T79	215.16491	1.32287	12-Hydroxydodecanoic acid	a,b,d	Level 1
HILIC	M258T563	258.03805	9.37505	Glucosamine 6-phosphate (/Galactosamine 6-phosphate)	a,b,d	Level 3
HILIC	M295T78	295.22717	1.29744	13(S)-Hydroxyoctadeca-9Z.11E-dienoic acid	a,b,d	Level 1
HILIC	M346T497	346.05540	8.27672	AMP	a,b,d	Level 1
HILIC	M402T602	402.01061	10.02974	CDP	a	Level 3
HILIC	M426T542	426.02200	9.03998	ADP	a,b,d	Level 1
HILIC	M565T607	565.04718	10.11803	UDP-galactose (UDP-Glucose)	a,b,d	Level 3
HILIC	M606T570	606.07399	9.50149	UDP-N-acetylglucosamine (UDP-N-acetylgalactosamine)	a,b,d	Level 3
HILIC	M662T503	662.10141	8.37935	¤-Nicotinamide adenine dinucleotide hydrate (NADH)	a	Level 3
HILIC	M663T503	663.10463	8.37593	NAD+	a,b,d	Level 1
HILIC	M170T194	170.02357	3.23469	3-Dehydro-shikimate	a	Level 3
HILIC	M214T502	214.04833	8.36058	Glycerylphosphorylethanolamine/sn-glycero-3-phosphoethanolamine	a,f	Level 3
HILIC	M216T550	216.13500	9.17190	gamma-Glutamyl-L-putrescine	a	Level 3
HILIC	M230T133	230.06810	2.22030	N2-Succinyl-L-glutamic acid 5-semialdehyde	a	Level 3
HILIC	M253T77	253.21706	1.28578	Palmitoleic acid	a	Level 3
HILIC	M267T77	267.23271	1.27991	Heptadecenoic acid	a	Level 3
HILIC	M305T93	305.15035	1.54627	Tetradecanoyl-phosphate (n-C14:0)	a	Level 3
HILIC	M323T84	323.05251	1.39186	pyochelin I/pyochelin II/pyochelin	a	Level 3
HILIC	M389T577	389.16754	9.61642	L-Ala-D-Glu-meso-diaminopimelate	a,f	Level 3
HILIC	M435T76	435.24961	1.26939	1-Octadecanoyl-sn-glycerol 3-phosphate/LPA(18:1(9Z)/0:0)	a	Level 3
HILIC	M442T648	442.01677	10.80000	Guanosine diphosphate	a,b,d	Level 1
HILIC	M323T563	323.02825	9.39000	UMP	a,b,d	Level 1
HILIC	M229T560	229.01153	9.34000	Pentoses Phosphate	a,b,d	Level 1
C18	M89T43	89.10754	0.71129	Putrescine	a,c,d	Level 1
C18	M146T41_1	146.16521	0.68571	Spermidine	a,c,d	Level 1
C18	M167T624	167.07054	10.39481	Methyl-4-hydroxyphenylacetate	a,c,d	Level 1
C18	M170T151	170.08140	2.51761	Pyridoxine	a,c,d	Level 1
C18	M175T50	175.10800	0.83887	N-Acetylornithine	a,c,d	Level 1
C18	M227T403	227.05692	6.71054	Chorismate/Prephenate	a,c,d	Level 1
C18	M268T66	268.10431	1.09822	Adenosine	a,c,d	Level 1
C18	M284T70	284.09928	1.17069	Guanosine	a,c,d	Level 1
C18	M348T276	348.07045	4.60808	AMP	a,c,d	Level 1
C18	M364T67	364.06555	1.11973	GMP	a,c,d	Level 1
C18	M164T64	164.05696	1.07105	L-Glutamyl-tRNA(Glu)	a	Level 3
C18	M191T54_2	191.10295	0.89518	Diaminopimelic acid/Meso-2.6-Diaminoheptanedioate	a,e	Level 2
C18	M233T522	233.11292	8.70799	N2-Succinyl-L-ornithine/4-(Glutamylamino) butanoate	a	Level 3
C18	M288T600	288.19611	9.99501	1-Hydroxy-2-nonyl-4(1H)-quinolinone	a	Level 3
C18	M288T71	288.06528	1.18480	Indoleglycerol phosphate	a	Level 3
C18	M381T593	381.20218	9.89136	1-Tetradecanoyl-sn-glycerol 3-phosphate/2-tetradec-7-enoyl-sn-glycerol 3-phosphate 1-Octadecanoyl-sn-glycerol 3-phosphate/2-octadec-11-enoyl-sn-glycerol 3-	a	Level 3
C18	M437T593	437.26495	9.89129	phosphate/LPA(18:1(9Z)/0:0)/1-Acyl-sn-glycero-3-phosphoethanolamine (N-C12:0)/2-Acyl-sn-glycero-3-phosphoethanolamine (N-C12:0)	a	Level 3
(*)	a	Based on accurate mass
	b	Based on ZIC-pHILIC column retention time similarity with a standard
	c	Based onC18 column retention time similarity with a standard
	d	Based on MS² spectrum similarity with a standard
	e	Based on the MS² spectra similarity with those from METLIN public database
	f	Based on the MS² spectra

## Sheet: Abbreviations
HILIC	Hydrophilic Interaction Liquid Chromatography
mzmed	median mass/charge (m/z) ratio
rtmed	median retention time
