# Supplementary material for: Metabotypes of Pseudomonas aeruginosa Correlate with Antibiotic Resistance, Virulence and Clinical Outcome in Cystic Fibrosis Chronic Infections
Source: Metabolites. 2021 Jan 21;11(2):63. doi: 10.3390/metabo11020063 (PMC7909822; doi:10.3390/metabo11020063)
Supplement: Supplementary file 1 [file metabolites-11-00063-s001.zip › SuppTable4_isolates_information.xlsx]

## Sheet: Sheet1
Table S4. Phenotypic assay results of 66 clinical P.a isolates of the Final Cell bank
Isolate informations						Antibiotic resistance														Virulence
Patient	Clonal_Line	Isolate	Sampling_date	Clonal.Complex	CFU.DO	TIC	TCC	PIL	PTZ	CZD	FEP	ATM	IPM	MEM	GMN	TMN	AKN	CIP	LVX	Gt_min	Gt_binary	Mucoid	Pigment	cytotoxic_J774	cytotoxic_A549	A549_Stress	Virulence_level
2	2	early	30/03/2010	1	1.8E+08	R	R	R	R	R	R	R	R	R	S	S	S	S	R	91.2368	fast	0	0	1	0	1	2
2	2	late	22/04/2014	1	8.2E+08	S	S	S	S	S	R	R	S	S	S	S	S	S	R	122.328	slow	0	1	0	0	0	1
3	3	early	16/02/2010	1	2.5E+08	R	R	R	R	S	R	R	R	R	R	S	R	R	R	197.94	slow	1	0	0	0	0	1
3	3	late	21/10/2014	1	3.9E+07	R	R	R	R	R	R	R	R	R	R	S	R	R	R	146.026	slow	0	0	0	0	0	1
5	5	early	06/05/2010	6	6.0E+08	S	S	R	R	S	S	I	S	S	S	S	S	R	R	117.072	fast	1	1	1	0	1	2
5	5	late	13/12/2013	6	2.5E+08	R	R	R	R	R	R	R	R	R	R	S	R	R	R	99.6689	fast	0	1	1	0	1	2
10	10	early	26/01/2010	9	2.9E+08	R	R	S	S	S	R	R	R	R	R	S	R	R	R	201.45	slow	1	1	0	0	0	1
10	10	late	16/12/2013	9	4.3E+08	R	R	R	R	R	R	R	R	R	R	S	R	R	R	138.7	slow	1	1	0	0	0	1
14	14	early	02/02/2010	7	2.8E+08	S	S	S	S	S	S	S	S	S	R	S	R	S	S	91.4889	fast	1	1	1	1	1	3
14	14	late	26/08/2014	7	6.4E+08	R	R	R	R	R	S	R	S	S	R	R	R	R	R	227.749	slow	1	0	0	0	1	1
18	18	early	10/08/2010	3	1.1E+09	R	R	R	R	R	R	R	R	R	R	S	R	R	R	182.983	slow	0	0	0	0	0	1
18	18	late	19/03/2014	3	6.0E+08	R	R	R	R	R	R	R	R	R	R	S	R	R	R	131.462	slow	0	0	1	0	1	2
26	26	early	21/05/2012	3	6.7E+08	S	S	S	S	S	S	S	S	S	S	S	S	R	R	161.291	slow	1	1	1	1	0	3
26	26	late	22/07/2014	3	8.7E+08	S	S	S	S	S	S	S	S	S	S	S	S	R	R	168.406	slow	1	1	1	1	0	3
27	2020-01-27	early	19/05/2010	18	1.8E+08	S	R	R	S	S	R	S	R	R	R	S	S	R	R	90.4293	fast	0	0	1	0	1	2
27	2020-01-27	late	15/06/2012	18	1.2E+08	R	R	R	R	R	R	R	R	R	R	S	S	R	R	107.083	fast	0	0	1	0	1	2
27	2020-02-27	early	19/05/2010	15	3.3E+08	S	S	S	S	S	S	S	S	S	S	S	S	S	S	97.6216	fast	1	1	0	0	1	2
27	2020-02-27	late	16/09/2014	15	3.3E+08	S	S	S	S	R	R	S	S	S	S	S	S	S	S	131.325	slow	0	1	0	1	0	1
30	30	early	20/04/2010	20	5.8E+08	R	R	R	R	R	R	R	R	R	R	S	R	R	R	109.353	fast	0	0	0	0	0	1
30	30	late	22/05/2012	20	9.9E+08	R	R	R	R	R	R	R	R	R	R	R	R	R	R	162.372	slow	0	1	0	0	0	1
50	50	early	24/08/2010	1	1.8E+08	S	S	S	S	S	S	S	S	I	R	S	R	S	R	122.735	slow	0	1	1	1	1	3
50	50	late	29/04/2014	1	2.8E+08	S	S	S	S	S	S	S	R	I	R	S	R	R	R	68.1342	fast	0	1	1	1	1	3
51	51	early	29/03/2010	11	2.8E+08	R	R	S	S	S	S	R	S	R	R	S	I	S	R	97.8454	fast	0	1	1	0	1	2
51	51	late	25/11/2014	11	2.2E+08	R	R	S	S	S	S	R	S	I	R	S	I	S	R	91.0363	fast	0	0	1	0	1	2
52	52	early	27/04/2010	25	3.4E+08	S	S	S	S	S	S	S	S	S	S	S	S	S	S	101.833	fast	1	0	0	1	0	1
52	52	late	21/02/2012	25	1.1E+09	R	R	R	R	R	R	R	R	R	R	S	R	R	R	107.615	fast	0	0	0	1	0	1
58	58	early	16/03/2010	3	3.8E+08	S	S	S	S	S	S	S	S	S	R	S	I	R	R	100.806	fast	1	0	1	1	1	3
58	58	late	19/08/2014	3	5.7E+08	R	R	R	R	R	S	S	S	S	S	S	S	S	R	149.951	slow	0	0	1	1	1	3
60	60	early	27/07/2010	14	6.6E+08	R	R	R	R	R	R	R	R	R	R	S	R	S	S	161.795	slow	1	0	1	1	1	3
60	60	late	10/09/2013	14	1.2E+09	S	S	S	S	S	S	S	S	S	S	S	S	R	R	121.587	slow	0	0	0	0	0	1
65	65	early	26/01/2010	21	1.0E+09	S	S	S	S	S	R	I	S	S	R	R	R	R	R	197.294	slow	0	0	1	1	1	3
65	65	late	19/08/2014	21	6.3E+08	R	R	R	R	S	S	R	R	S	R	S	R	R	R	114.307	fast	0	1	0	0	0	1
67	67	early	20/07/2010	16	4.5E+08	S	S	S	S	S	S	I	R	S	R	S	I	S	S	132.964	slow	0	0	1	0	1	2
67	67	late	09/12/2014	16	6.6E+08	R	R	R	R	R	R	R	R	R	S	S	S	R	R	143.46	slow	0	0	0	0	0	1
79	79	early	23/03/2011	8	6.7E+08	R	R	S	S	S	S	R	S	S	S	S	S	S	R	70.8396	fast	1	1	1	0	1	2
79	79	late	26/08/2014	8	1.1E+09	R	R	R	R	R	R	I	R	I	R	S	R	R	R	92.2759	fast	1	1	1	1	1	3
87	87	early	25/05/2010	17	2.3E+08	S	S	S	S	S	R	S	R	R	R	S	R	S	S	174.381	slow	1	1	0	0	0	1
87	87	late	29/07/2014	17	3.4E+08	S	S	S	S	S	S	S	S	S	R	S	R	S	S	223.603	slow	1	1	0	1	0	1
91	91	early	08/09/2010	13	6.6E+08	R	R	S	S	R	R	S	R	R	R	R	R	S	R	102.673	fast	1	1	0	0	1	2
91	91	late	13/08/2014	13	3.3E+08	R	R	S	S	R	R	S	R	S	S	S	I	S	S	107.023	fast	1	1	0	0	0	1
93	93	early	20/04/2010	5	2.2E+08	R	R	R	R	R	R	R	S	R	S	S	S	S	R	341.571	slow	1	0	0	0	0	1
93	93	late	12/11/2013	5	9.6E+08	R	R	R	R	S	R	R	S	S	S	S	S	S	R	128.379	slow	1	0	0	0	0	1
97	97	early	08/06/2010	3	4.3E+08	S	R	R	R	R	S	I	S	S	S	S	S	S	S	110.78	fast	0	1	1	1	1	3
97	97	late	08/10/2014	3	4.3E+08	R	R	R	R	S	S	R	R	R	S	S	S	R	R	70.0431	fast	0	1	1	0	0	2
102	102	early	25/05/2010	23	1.8E+08	S	S	S	S	S	S	S	I	S	S	S	S	S	S	73.9622	fast	0	0	0	0	0	1
102	102	late	10/06/2014	23	6.5E+08	R	R	R	R	S	R	R	R	R	S	S	S	R	R	72.0528	fast	0	0	0	0	0	1
107	107	early	13/01/2010	1	5.1E+08	S	S	R	R	S	S	S	R	S	R	S	R	S	R	117.509	fast	1	0	1	1	1	3
107	107	late	26/08/2014	1	5.8E+08	R	R	R	R	R	R	R	R	R	S	S	S	R	R	104.664	fast	0	0	1	1	1	3
108	108	early	02/03/2011	19	9.5E+08	S	S	S	S	S	S	S	S	S	S	S	S	S	R	123.63	slow	1	1	0	0	0	1
108	108	late	23/04/2012	19	1.2E+09	S	S	S	S	S	S	S	S	S	S	S	S	S	S	155.244	slow	0	1	1	0	0	1
113	113	early	02/02/2012	10	7.7E+08	S	S	S	S	S	S	S	S	S	R	S	S	S	S	156.188	slow	0	0	0	0	0	1
113	113	late	05/11/2013	10	7.1E+08	S	S	S	S	S	S	S	S	S	S	S	S	S	S	148.172	slow	0	1	1	0	0	1
119	119	early	28/07/2010	12	4.7E+08	S	S	S	S	S	S	S	S	S	S	S	S	S	S	80.5271	fast	0	1	1	1	1	3
119	119	late	05/02/2014	12	5.7E+08	S	S	S	S	S	S	S	S	S	S	S	S	S	R	87.1796	fast	0	1	1	1	1	3
123	123	early	24/07/2012	24	2.4E+08	S	S	S	S	S	S	S	S	S	S	S	S	S	S	118.162	fast	1	1	0	0	0	1
123	123	late	04/02/2014	24	3.4E+08	S	S	S	S	S	S	S	S	S	S	S	S	S	R	102.331	fast	0	1	0	0	0	1
125	125	early	20/04/2010	4	3.3E+08	S	R	S	S	R	R	S	R	R	S	S	S	S	S	144.572	slow	1	0	0	1	1	3
125	125	late	14/10/2014	4	2.7E+08	S	S	S	S	S	S	S	I	I	S	S	S	S	R	120.482	slow	1	1	1	1	1	3
127	127	early	24/03/2010	2	3.4E+08	S	S	S	S	S	S	S	R	I	R	S	R	S	S	103.996	fast	1	0	1	0	1	2
127	127	late	09/09/2013	2	5.2E+08	S	S	S	S	S	S	S	R	I	S	S	S	S	S	113.314	fast	0	0	0	0	1	2
128	128	early	08/11/2010	2	3.5E+08	R	R	R	R	R	R	S	R	R	R	S	I	R	R	117.887	fast	0	0	1	0	1	2
128	128	late	08/04/2014	2	4.7E+08	R	R	R	R	S	R	S	R	R	S	S	S	S	R	154.697	slow	1	0	1	0	1	2
137	137	early	11/05/2010	1	2.9E+08	S	S	R	R	S	S	S	R	R	R	S	R	R	R	108.329	fast	0	1	0	0	0	1
137	137	late	03/12/2014	1	5.2E+08	S	S	S	S	S	S	S	S	S	R	S	S	S	S	90.7757	fast	1	1	1	1	1	3
141	141	early	04/02/2010	22	4.2E+08	S	S	S	S	S	S	S	R	S	S	S	S	S	S	122.395	slow	0	1	1	1	1	3
141	141	late	14/05/2013	22	5.2E+08	S	S	S	S	S	S	S	S	S	S	S	I	S	S	116.932	fast	0	1	0	0	0	1
NB: For all virulence phenotypes 0 = Absence and 1 = Presence of the phenotype

## Sheet: Abbreviations
AKN	amikacin
ATM	aztreonam
CFU.DO	colony-forming unit per optical dencity unit
CIP	ciprofloxacin
CZD	ceftazidime
FEP	cefepime
GMN	gentamicin
Gt	generation time
IPM	imipenem
LVX	levofloxacin
MEM	meropenem
PIL	piperacillin
PTZ	piperacillin-tazobactam
TCC	ticarcillin-clavulanic acid
TIC	ticarcillin
TMN	tobramycin
