# Supplementary material for: Metabotypes of Pseudomonas aeruginosa Correlate with Antibiotic Resistance, Virulence and Clinical Outcome in Cystic Fibrosis Chronic Infections
Source: Metabolites. 2021 Jan 21;11(2):63. doi: 10.3390/metabo11020063 (PMC7909822; doi:10.3390/metabo11020063)
Supplement: Supplementary file 1 [file metabolites-11-00063-s001.zip › SuppTableS5_Clinical_Indicators_per_patient.xlsx]

## Sheet: Feuille 1
Table S5. Clinical indicators of respiratory function for the 32 CF patients of the cohort (color-blinded accessible summary of Figure 4A).
Patient ID	Mean FEV1	Long-term dynamic	Short-term dynamic
2	Low	No decline	Stable
3	Low	No decline	Stable
5	High	No decline	Stable
10	Low	No decline	Stable
14	High	No decline	Stable
18	High	No decline	Stable
26	High	No decline	Stable
27	Low	No decline	Stable
30	High	Decline	Unstable
50	High	No decline	Stable
51	Low	No decline	Stable
52	Low	No decline	Stable
58	Low	No decline	Unstable
60	High	Decline	Unstable
65	High	No decline	Unstable
67	Low	Decline	Stable
79	Low	Decline	Unstable
87	High	No decline	Unstable
91	High	No decline	Stable
93	Low	No decline	Stable
97	Low	No decline	Stable
102	Low	No decline	Unstable
107	High	No decline	Unstable
108	Low	No decline	Stable
113	Low	No decline	Stable
119	High	No decline	Unstable
123	Low	No decline	Stable
125	High	No decline	Stable
127	Low	Decline	Stable
128	Low	No decline	Stable
137	High	No decline	Unstable
141	Low	No decline	Unstable

## Sheet: Abbreviations
FEV1	Forced expiratory volume in 1 second
